# Supplementary material for: Comparative Analysis of Transcriptomes of Ophiostoma novo-ulmi ssp. americana Colonizing Resistant or Sensitive Genotypes of American Elm
Source: J Fungi (Basel). 2022 Jun 16;8(6):637. doi: 10.3390/jof8060637 (PMC9224576; doi:10.3390/jof8060637)
Supplement: Supplementary file 1 [file jof-08-00637-s001.zip]

Archive with 4 entries (4 files):
- Supplementary Table S1-Corrected.pdf
- Supplementary Table S2-Corrected.pdf
- Supplementary Table S3.pdf
- Supplementary_Tables_S4-S9.xlsx
