# Supplementary material for: Comparative Analysis of Transcriptomes of Ophiostoma novo-ulmi ssp. americana Colonizing Resistant or Sensitive Genotypes of American Elm
Source: J Fungi (Basel). 2022 Jun 16;8(6):637. doi: 10.3390/jof8060637 (PMC9224576; doi:10.3390/jof8060637)
Supplement: Supplementary file 1 [file jof-08-00637-s001.zip › Supplementary_Tables_S4-S9.xlsx]

## Sheet: Suppl. Table S4
Supplementary Table S4: Complete list of Ophiostoma novo-ulmi ssp. americana genes expressed in susceptible (S) and resistant (VF) American elm at 96 hpi.
Gene	Number of mapped reads						Annotation (Comeau et al. 2015)	backbone gene	PHI-Base
	96S_1	96S_2	96S_3	96VF_1	96VF_2	96VF_3
OnuG0003.1	4	3	6	0	0	0	C6 zinc finger fungal transcription factor	#N/A	x
OnuG0006	20	16	38	0	0	12	N amino acid transport system protein (Methyltryptophan resistance protein)	#N/A
OnuG0006.2	16	2	11	0	12	2	C6 zinc finger fungal transcription factor	#N/A	x
OnuG0009	2	6	3	0	0	0	Putative uncharacterized protein	#N/A
OnuG0012	2	0	6	0	4	2	Putative uncharacterized protein	#N/A
OnuG0015	22	17	12	4	6	5	Inorganic phosphate transport protein PHO88	#N/A
OnuG0016	11	7	6	2	0	2	DNA repair protein RAD14	#N/A
OnuG0017	18	15	32	4	2	2	Striatin Pro11	#N/A	x
OnuG0018	11	6	17	2	0	5	Histone H2A	#N/A	x
OnuG0019	2	4	2	0	0	2	Alpha/beta-hydrolase	#N/A
OnuG0020	22	11	22	4	3	8	RNA-binding post-transcriptional regulator cip2 (Csx1-interacting protein 2)	#N/A
OnuG0021	8	5	4	2	6	0	RNA-dependent RNA polymerase	#N/A
OnuG0022	9	23	21	7	6	13	Alpha/beta-hydrolase	#N/A
OnuG0023	0	31	15	1	5	13	Putative uncharacterized protein	#N/A
OnuG0024	26	33	19	6	3	2	26S protease regulatory subunit 8 homolog (Protein CIM3/SUG1/TBY1)	#N/A	x
OnuG0025	33	35	43	8	3	8	HMG-I/HMG-Y, DNA-binding protein	#N/A
OnuG0026	4	7	12	0	0	8	Putative uncharacterized protein	#N/A
OnuG0028	83	57	51	16	5	12	Heat shock protein 70 homolog	#N/A	x
OnuG0029	19	35	30	2	20	6	Threonine synthase	#N/A
OnuG0031	10	28	32	2	4	6	Histidine acid phosphatase	#N/A
OnuG0032	13	24	31	0	6	6	C2H2 zinc-finger domain-containing protein	#N/A	x
OnuG0034	0	2	4	1	6	2	ER lumen protein retaining receptor	#N/A	x
OnuG0035	18	2	7	14	2	2	Ubiquitin and WLM domain-containing protein	#N/A
OnuG0036	0	4	12	0	2	2	Mannosylphosphorylation protein	#N/A
OnuG0037	10	6	6	0	0	1	WD repeat protein	#N/A
OnuG0038	4	25	14	2	14	17	Sterol carrier protein	#N/A
OnuG0039	3	17	26	4	4	6	Oleate activated transcription factor 3	#N/A	x
OnuG0040	9	7	12	0	2	2	Putative box C/D snoRNA protein SPCC613.07	#N/A
OnuG0041.1	11	26	25	2	0	11	putative G2/M phase checkpoint control protein	#N/A
OnuG0042	14	20	11	4	2	0	Nulp1-pending protein	#N/A
OnuG0045	4	2	0	2	3	3	Putative uncharacterized protein	#N/A
OnuG0046	17	52	60	5	19	10	C-myc promoter-binding protein (DENN domain-containing protein 4A)	#N/A
OnuG0047	29	43	63	0	10	14	Kinesin-like protein KIF21B (Kinesin-like protein KIF6)	#N/A	x
OnuG0049	0	3	1	0	2	0	Crossover junction endonuclease eme1 (Essential meiotic endonuclease 1)	#N/A
OnuG0050	61	38	105	15	14	20	E3 ubiquitin-protein ligase ubr1 (N-end-recognizing protein)	#N/A
OnuG0052	0	4	2	0	4	0	Partner of Y14 and mago (Protein wibg homolog)	#N/A
OnuG0053	5	0	2	1	0	0	Uridine nucleosidase	#N/A
OnuG0055	14	14	9	7	2	4	DNA repair protein REV1	#N/A
OnuG0056	1	1	3	0	2	2	WSC domain-containing protein 2	#N/A
OnuG0057	6	13	4	6	5	9	Mitochondrial intermediate peptidase (MIP)	#N/A
OnuG0058	1	5	9	7	0	0	Mitochondrial organizing structure protein 2 (MitOS2)	#N/A
OnuG0062	15	22	20	0	0	5	Sam and ph domain containing protein	#N/A
OnuG0063	11	38	50	2	2	23	Transcriptional regulatory protein pro-1	#N/A	x
OnuG0066	10	3	3	0	0	0	Superoxide dismutase	#N/A
OnuG0067	9	10	14	8	6	12	Putative uncharacterized protein	#N/A
OnuG0068	8	13	11	0	2	2	Putative uncharacterized protein	#N/A
OnuG0070	75	74	114	14	28	24	C2H2 transcription factor	#N/A	x
OnuG0073	10	1	12	0	1	0	Secretory component protein SHR3	#N/A	x
OnuG0074	0	5	19	0	2	0	Putative uncharacterized protein	#N/A
OnuG0075	2	1	6	0	0	0	DNA polymerase alpha-associated DNA helicase A	#N/A	x
OnuG0076	4	2	5	1	0	1	Putative uncharacterized protein	#N/A
OnuG0077	27	27	44	1	8	9	Vacuolar protein sorting/targeting protein 10 (Carboxypeptidase Y receptor)	#N/A
OnuG0078	6	20	43	4	10	14	Sun domain containing protein	#N/A
OnuG0079	4	12	24	1	1	5	Transcriptional regulator CRZ1	#N/A	x
OnuG0080	2	2	13	0	5	7	Diacylglycerol acyltransferase	#N/A
OnuG0081	0	2	6	3	0	2	ATP-binding l-psp endoribonuclease family protein	#N/A
OnuG0082	0	10	5	0	2	0	DUF833 domain containing protein	#N/A
OnuG0084	1	2	1	0	2	0	Tfiih and nucleotide excision repair factor 3 complexes subunit	#N/A
OnuG0086	8	9	15	0	2	0	Fungal specific transcription factor domain containing protein	#N/A	x
OnuG0087	2	1	8	0	0	5	6-hydroxynicotinate 3-monooxygenase	#N/A
OnuG0088	6	13	8	0	3	0	Uncharacterized transporter C1529.01	#N/A	x
OnuG0089	7	7	8	2	6	3	Similar to transcription factor Cys6	#N/A	x
OnuG0090	6	19	16	0	12	4	Putative uncharacterized protein	#N/A
OnuG0092	2	14	8	0	0	8	Inner membrane protein yohK	#N/A
OnuG0095	6	6	6	2	0	3	tRNA methyltransferase subunit	#N/A
OnuG0097	16	7	10	2	4	2	Septum-promoting GTP-binding protein 1 (Sid3 protein)	#N/A
OnuG0098	39	15	35	9	5	10	Serine/threonine-protein kinase ppk30	#N/A	x
OnuG0102	5	40	41	2	6	5	Amino-acid permease	#N/A
OnuG0103	0	4	3	0	0	2	Putative uncharacterized protein	#N/A
OnuG0104	179	322	489	198	160	207	Hypersensitive response-inducing protein	#N/A
OnuG0105	27	12	27	17	11	13	Heat repeat protein	#N/A
OnuG0106	6	10	13	10	3	4	DUF1749 domain containing protein	#N/A
OnuG0108	6	22	14	2	11	6	Putative C6 transcription factor	#N/A	x
OnuG0108.1	4	4	1	4	0	2	Pre-mRNA-splicing factor cwc15	#N/A
OnuG0109	6	1	10	4	2	1	Exosome complex component rrp45 (Ribosomal RNA-processing protein 45)	#N/A
OnuG0110	0	2	2	2	0	2	ADP-ribosylation factor-like protein 3 (Arf-like GTPase 3)	#N/A
OnuG0111	0	0	7	1	3	2	Putative uncharacterized protein	#N/A
OnuG0113	68	52	49	22	1	21	DUF1682 domain containing protein	#N/A
OnuG0114	2	3	10	9	0	0	Protein transport protein sec22	#N/A
OnuG0115	2	2	2	0	6	1	Putative uncharacterized protein	#N/A
OnuG0116	1	5	0	0	0	2	Mitochondrial n-glutamine methyltransferase mtq1	#N/A
OnuG0117	2	8	1	0	2	0	Leucine-tRNA ligase, mitochondrial	#N/A
OnuG0119	10	11	6	0	6	0	Y+L amino acid transporter 2 (Solute carrier family 7 member 6)	#N/A
OnuG0121	4	9	6	6	1	2	Cytochrome c mitochondrial import factor CYC2	#N/A
OnuG0122	58	116	139	11	12	20	Histone acetylase complex subunit	#N/A	x
OnuG0123	44	22	24	3	6	9	Putative uncharacterized protein	#N/A
OnuG0124	2	27	35	2	2	0	ABC transporter CDR4	#N/A	x
OnuG0125	10	14	10	3	10	8	Acetamidase regulatory protein	#N/A	x
OnuG0126	12	9	10	2	6	2	Uncharacterized ATP-dependent helicase	#N/A	x
OnuG0127	4	10	5	0	4	5	Amidohydrolase family protein	#N/A
OnuG0129	4	0	6	0	0	2	Putative uncharacterized protein	#N/A
OnuG0130	14	4	4	2	2	2	Nucleoside transporter family	#N/A
OnuG0131	7	16	23	6	5	4	Putative uncharacterized protein	#N/A
OnuG0132	44	43	52	6	12	24	Cyclic AMP-dependent transcription factor ATF-2	#N/A	x
OnuG0133	6	4	5	0	4	0	Kinetochore protein mis13 (NMS complex subunit mis13)	#N/A
OnuG0134	4	4	4	0	1	2	Succinate dehydrogenase assembly factor 2, mitochondrial	#N/A
OnuG0135	12	5	9	4	0	1	Endoplasmic reticulum vesicle protein 25	#N/A
OnuG0136	18	3	4	0	0	2	U1 small nuclear ribonucleoprotein C (U1 snRNP C)	#N/A
OnuG0137	16	28	40	5	9	13	Putative uncharacterized protein	#N/A
OnuG0138	104	196	206	42	57	92	Putative uncharacterized protein	#N/A
OnuG0139	1	2	1	2	0	2	Putative uncharacterized protein	#N/A
OnuG0140	13	46	58	1	16	26	GTP-binding protein	#N/A
OnuG0142	2	4	7	0	0	0	Impact family protein	#N/A
OnuG0143	2	2	2	0	0	0	Disease resistance protein	#N/A
OnuG0145	39	45	78	16	13	16	Eukaryotic peptide chain release factor GTP-binding subunit (ERF-3)	#N/A
OnuG0146	0	2	2	0	2	3	Putative uncharacterized protein	#N/A
OnuG0147	35	33	33	8	13	8	Chromatin remodeling factor mit1	#N/A	x
OnuG0148	7	10	15	2	0	0	RNA methyltransferase	#N/A
OnuG0149	4	8	2	2	0	2	Putative uncharacterized protein	#N/A
OnuG0150	44	26	48	13	7	15	Multiprotein-bridging factor 1	#N/A	x
OnuG0151	12	7	4	7	1	0	Putative uncharacterized protein	#N/A
OnuG0152	9	24	23	0	6	4	DUF636 domain containing protein	#N/A
OnuG0153	0	0	2	2	0	2	Putative uncharacterized protein	#N/A
OnuG0154	25	19	18	2	2	14	Class E vacuolar protein-sorting machinery protein hse-1	#N/A
OnuG0155	15	21	18	2	6	5	Autophagy-related protein 13	#N/A	x
OnuG0156	57	14	34	2	19	9	BTB/POZ domain-containing protein	#N/A
OnuG0157	8	10	15	1	10	8	Mitochondrial 2-oxodicarboxylate carrier 2	#N/A
OnuG0158	53	37	79	8	6	21	Transcription elongation factor SPT6 (Chromatin elongation factor SPT6)	#N/A	x
OnuG0159	2	4	6	2	2	0	COP9 signalosome complex subunit 12	#N/A
OnuG0160	3	12	12	0	0	6	Sun domain containing protein	#N/A
OnuG0161	20	30	34	4	9	9	Putative uncharacterized protein	#N/A
OnuG0162	1	2	14	0	0	2	Saga-like transcriptional regulatory complex subunit	#N/A
OnuG0163	10	4	5	2	4	0	Saga-like transcriptional regulatory complex subunit	#N/A	x
OnuG0164	2	4	8	0	1	2	Cytochrome P450 (CYP544A9)	#N/A	x
OnuG0166	17	37	53	4	10	22	Anucleate primary sterigmata protein A	#N/A
OnuG0167	1	0	2	0	2	2	OTU domain-containing protein 2	#N/A
OnuG0169	7	12	15	0	0	0	IST1 homolog (Putative MAPK-activating protein PM28)	#N/A
OnuG0171	0	7	9	0	0	4	Endochitinase	#N/A	x
OnuG0172	13	15	32	4	12	8	ABC transporter G family member 11	#N/A	x
OnuG0173	2	8	18	0	6	2	Casein kinase II subunit beta-1 (CK II beta-1)	#N/A
OnuG0174	29	10	18	11	4	6	Pre-mRNA-splicing factor prp1	#N/A
OnuG0175	39	38	96	32	34	22	Putative uncharacterized protein	#N/A
OnuG0176	13	10	38	2	10	9	Meiotically up-regulated gene 65 protein	#N/A
OnuG0177	4	10	5	0	6	4	Putative uncharacterized protein	#N/A
OnuG0178	13	31	30	2	6	9	PP2C-domain-containing protein	#N/A	x
OnuG0179	8	13	6	3	0	5	Putative uncharacterized protein	#N/A
OnuG0181	7	0	5	0	5	0	Alcohol dehydrogenase	#N/A	x
OnuG0182	23	33	45	1	10	13	Transcription factor Sp1	#N/A	x
OnuG0183	2	2	10	0	2	0	Putative phosphate phosphoenolpyruvate translocator protein	#N/A
OnuG0184	20	22	16	3	2	0	Galactosyl transferase gma12 mnn10 family protein	#N/A
OnuG0187	2	7	0	0	2	4	Serine-rich protein	#N/A
OnuG0188	22	12	10	6	2	10	Mboat family protein	#N/A
OnuG0189	4	8	8	0	2	3	Golgi GDP-mannose transporter	#N/A
OnuG0190	0	4	6	0	4	4	Short chain dehydrogenase reductase	#N/A
OnuG0191	18	8	20	1	2	4	GTP-binding protein SAR1	#N/A
OnuG0192	89	88	124	2	37	33	Putative uncharacterized protein	#N/A
OnuG0193	7	27	26	4	4	13	ATP synthase subunit delta, mitochondrial (F-ATPase delta subunit)	#N/A
OnuG0194	2	6	16	0	12	5	Isochorismatase family protein 1B	#N/A
OnuG0195	4	11	11	0	5	1	Ubiquitin carboxyl-terminal hydrolase 19	#N/A
OnuG0196	5	11	13	0	6	2	Isoamyl acetate-hydrolyzing esterase 1 homolog	#N/A
OnuG0197	8	2	1	3	0	1	3-oxo-5-alpha-steroid 4-dehydrogenase	#N/A
OnuG0198	3	1	4	4	4	2	Alpha-ketoglutarate-dependent dioxygenase ABH6	#N/A
OnuG0199	171	170	174	56	34	48	Protein HOS4	#N/A	x
OnuG0200	9	28	16	2	8	2	GTP-binding protein	#N/A
OnuG0202	17	16	23	2	0	5	Major centromere autoantigen B (CENP-B)	#N/A	x
OnuG0203	12	8	11	1	2	3	PXA domain protein	#N/A
OnuG0204	8	6	22	1	6	4	mRNA processing protein	#N/A
OnuG0205	33	20	51	2	6	8	Pre-mRNA-splicing factor RSE1	#N/A
OnuG0206	12	2	11	2	3	4	Putative uncharacterized protein	#N/A
OnuG0209	17	27	8	4	6	8	Putative uncharacterized protein	#N/A
OnuG0210	13	15	13	14	6	0	Putative uncharacterized protein	#N/A
OnuG0211	16	14	13	4	10	12	Putative uncharacterized protein	#N/A
OnuG0212	12	3	10	0	8	4	1,2-dihydroxy-3-keto-5-methylthiopentene dioxygenase	#N/A
OnuG0213	6	4	2	0	2	0	Derlin-2 (Degradation in endoplasmic reticulum protein 2)	#N/A
OnuG0215	0	5	6	0	0	2	Vacuolar protein sorting-associated protein	#N/A
OnuG0216	16	6	12	2	2	0	tRNA uridine 5-carboxymethylaminomethyl modification enzyme MnmG	#N/A
OnuG0218	3	4	6	0	1	0	Mitochondrial translation optimization protein	#N/A
OnuG0219	17	21	17	2	8	8	Proteophosphoglycan 5	#N/A
OnuG0220	4	9	7	0	0	1	E3 ubiquitin-protein ligase RBX1 (RING finger protein 75)	#N/A
OnuG0221	1	1	4	2	0	0	Probable signal peptidase complex subunit 1	#N/A
OnuG0222	62	29	42	22	9	6	Mg2+ transporter protein	#N/A
OnuG0223	4	0	2	0	1	0	Mitochondrial import inner membrane translocase subunit TIM8	#N/A
OnuG0224	39	35	43	6	13	14	60S ribosomal protein L25	#N/A
OnuG0225	4	5	20	4	12	20	Putative uncharacterized protein	#N/A
OnuG0226	8	6	10	4	2	13	Enolase-phosphatase E1	#N/A
OnuG0227	173	208	208	70	36	132	Serine/threonine-protein kinase ksp1	#N/A	x
OnuG0229	14	54	64	4	22	19	Malate dehydrogenase, cytoplasmic	#N/A	x
OnuG0230	25	25	33	6	5	15	60S ribosomal protein L28e	#N/A
OnuG0231	0	2	5	0	2	0	Putative uncharacterized protein	#N/A
OnuG0232	3	8	7	2	2	5	C-5 sterol desaturase	#N/A
OnuG0235	42	28	51	16	12	8	Transcriptional repressor tup1	#N/A	x
OnuG0236	2	0	1	0	0	1	Ribonuclease MRP protein subunit rmp1 (RNA-processing protein rmp1)	#N/A
OnuG0237	14	31	43	3	16	13	Bifunctional purine biosynthesis protein	#N/A
OnuG0238	38	20	19	15	2	6	Vacuolar amino acid transporter 1	#N/A
OnuG0239	29	10	20	4	2	2	Putative uncharacterized protein	#N/A
OnuG0240	8	29	34	7	12	7	Putative uncharacterized protein	#N/A
OnuG0241	34	97	89	29	29	46	Actin cytoskeleton protein	#N/A
OnuG0242	10	0	10	8	6	6	Bud site selection protein 22	#N/A
OnuG0243	2	3	0	0	4	0	Centrin-3	#N/A
OnuG0244	155	319	370	67	133	142	Phosphoenolpyruvate carboxykinase	#N/A	x
OnuG0247	6	9	2	2	0	2	E3 SUMO-protein ligase pli1	#N/A
OnuG0248	41	28	73	43	12	28	Copper resistance protein	#N/A
OnuG0249	2	3	8	0	3	8	Putative uncharacterized protein	#N/A
OnuG0251	72	13	17	11	4	15	Putative uncharacterized protein	#N/A
OnuG0255	0	2	5	2	0	4	Homogentisate-dioxygenase	#N/A
OnuG0256	19	79	137	23	46	110	Putative uncharacterized protein	#N/A
OnuG0257	7	2	7	0	0	1	Putative uncharacterized protein	#N/A
OnuG0258	8	10	23	0	2	4	ATP-dependent zinc metalloprotease FtsH	#N/A
OnuG0260	6	16	26	2	3	6	Protein pim1 (Poly(A)+ RNA transport protein 2)	#N/A
OnuG0261	7	8	6	0	2	6	Protein transport protein yip1	#N/A
OnuG0262	4	3	4	1	0	3	Mitochondrial import inner membrane translocase subunit tim-16 (Presequence translocated-associated motor subunit pam-16)	#N/A
OnuG0264	0	3	11	0	0	2	Biotin apo-protein	#N/A
OnuG0266	8	5	7	0	0	4	Mitochondrial genome maintenance protein mgm101	#N/A
OnuG0267	2	11	22	0	2	1	Receptor expression-enhancing protein 4	#N/A
OnuG0268	6	10	15	0	2	6	Canalicular multispecific organic anion transporter 1 (ATP-binding cassette sub-family C member 2)	#N/A	x
OnuG0271	12	12	18	0	2	8	Putative uncharacterized protein	#N/A
OnuG0272	2	4	5	0	0	0	DNA-directed RNA polymerase II subunit rpb7	#N/A	x
OnuG0273	17	16	5	2	4	3	Cyclin pch1 (Pombe cyclin C homolog 1)	#N/A
OnuG0274	134	207	213	45	48	62	6-phosphogluconate dehydrogenase	#N/A
OnuG0275	18	4	11	4	0	1	Rnp domain containing protein	#N/A
OnuG0276	4	9	7	2	2	0	Uncharacterized transporter C22E12.01	#N/A
OnuG0277	8	11	24	6	7	11	Glycoside hydrolase 15-related	#N/A
OnuG0279	19	10	9	8	0	2	U4 tri-snRNP-associated	#N/A
OnuG0280	12	22	11	3	6	6	Putative uncharacterized protein	#N/A
OnuG0282	10	14	16	0	0	0	Ammonium transporter	#N/A	x
OnuG0283	8	15	19	0	0	5	Intracellular protein transport-like protein	#N/A
OnuG0284	8	15	12	6	12	10	Putative uncharacterized protein	#N/A
OnuG0285	20	32	29	4	11	18	Oleate activated transcription factor 3	#N/A
OnuG0288	0	4	12	0	4	0	NADPH dehydrogenase	#N/A
OnuG0289	6	7	17	0	7	6	Cleft lip and palate transmembrane protein 1	#N/A
OnuG0290	4	2	10	2	2	0	LOG family protein YJL055W	#N/A
OnuG0291	6	6	10	0	2	1	Proteasome subunit alpha type-1	#N/A
OnuG0292	3	7	2	0	0	2	Vacuolar protein sorting-associated protein 55	#N/A
OnuG0293	5	4	3	0	0	0	Para-aminobenzoate synthase	#N/A	x
OnuG0294	12	35	13	4	4	6	Hypercellular protein	#N/A
OnuG0295	4	12	12	2	6	4	Putative uncharacterized protein	#N/A
OnuG0296	4	7	9	0	4	4	Putative uncharacterized protein	#N/A
OnuG0297	3	6	4	2	0	0	Checkpoint protein hus1	#N/A
OnuG0298	2	2	1	0	2	0	Putative uncharacterized protein	#N/A
OnuG0299	39	26	66	12	12	22	Cytokinesis protein sepA (Forced expression inhibition of growth A)	#N/A	x
OnuG0301.1	8	3	18	1	1	2	54S ribosomal protein L37, mitochondrial (YmL37)	#N/A
OnuG0302	3	3	7	2	0	7	NADH-ubiquinone oxidoreductase	#N/A
OnuG0303	44	31	56	14	21	39	Nuclear localization sequence-binding protein (p67)	#N/A
OnuG0304	13	15	31	2	10	18	Putative uncharacterized protein	#N/A
OnuG0305	10	11	5	6	0	2	Putative uncharacterized protein	#N/A	x
OnuG0306	9	7	9	3	1	2	Putative uncharacterized protein	#N/A
OnuG0307	36	15	28	15	12	10	Cysteine and histidine-rich domain-containing protein 1 (CHORD domain-containing protein 1)	#N/A
OnuG0308	9	4	6	0	2	1	U6 snRNA-associated Sm-like protein LSm8	#N/A
OnuG0309	2	6	2	0	0	0	Inosine-uridine preferring nucleoside hydrolase	#N/A
OnuG0311	9	17	11	0	0	0	Putative uncharacterized protein	#N/A
OnuG0312	7	8	4	1	0	0	Putative uncharacterized protein	#N/A
OnuG0313	2	3	2	0	0	0	Pyroglutamyl peptidase type	#N/A
OnuG0314	4	3	7	4	2	0	Transcription initiation factor TFIID subunit 7	#N/A
OnuG0315	5	4	2	2	2	0	Mediator of RNA polymerase II transcription subunit 6 (Mediator complex subunit 6)	#N/A
OnuG0316	5	5	10	0	2	2	ATP-dependent RNA helicase DHR1 (DEAH box RNA helicase DHR1)	#N/A	x
OnuG0318	51	214	326	42	143	226	Formate dehydrogenase	#N/A
OnuG0319	51	47	66	34	18	15	COPII coat assembly protein sec-16 (Protein transport protein sec-16)	#N/A
OnuG0320	84	46	63	22	13	18	Phospholipid-translocating P-type ATPase	#N/A	x
OnuG0321	0	2	13	0	0	1	Acetoacetate-CoA ligase	#N/A
OnuG0322	5	13	8	0	0	9	Anaphase-promoting complex subunit cut9 (20S cyclosome/APC complex protein cut9)	#N/A
OnuG0323	6	0	5	4	2	2	Nucleolar protein 16	#N/A
OnuG0324	12	10	9	2	4	0	FAD-dependent oxidoreductase superfamily	#N/A
OnuG0325	16	24	17	24	13	7	Glutathione peroxidase	#N/A	x
OnuG0327	22	68	66	0	8	6	Fungal transcriptional regulatory protein	#N/A
OnuG0328	0	3	10	0	2	6	4-hydroxy-2-oxoglutarate aldolase, mitochondrial	#N/A
OnuG0329	4	4	4	0	2	0	Uncharacterized oxidoreductase	#N/A
OnuG0330	18	7	22	4	7	19	Chaperone-binding protein	#N/A
OnuG0331	12	6	10	2	2	2	Multidrug resistance protein fnx1	#N/A	x
OnuG0332	4	9	21	0	0	4	CENP-A multicopy suppressor protein 2	#N/A	x
OnuG0333	8	10	13	0	1	6	Crotonase	#N/A
OnuG0334	8	26	29	0	18	16	Dihydroxyacetone kinase	#N/A
OnuG0335	4	0	5	2	4	4	Cell wall glycosyl hydrolase	#N/A
OnuG0336	4	8	7	2	1	8	Ubiquitin carboxyl-terminal hydrolase 1	#N/A
OnuG0337	13	6	9	2	10	3	Mediator of RNA polymerase II transcription subunit 19 (Mediator complex subunit 19)	#N/A
OnuG0338	4	7	6	2	2	4	Putative uncharacterized protein	#N/A
OnuG0339	2	2	0	0	0	1	Putative uncharacterized protein	#N/A
OnuG0340	16	12	44	2	16	20	Fungal specific transcription factor	#N/A	x
OnuG0341	17	5	8	0	4	7	3-hydroxybutyryl-dehydrogenase	#N/A
OnuG0342	6	2	9	0	6	2	Anion exchange family protein	#N/A
OnuG0343	4	14	10	0	8	2	Topoisomerase 1-associated factor 1	#N/A
OnuG0344	36	23	46	12	11	20	Mitochondrial respiratory chain complexes assembly protein YTA12 (Tat-binding homolog 12)	#N/A	x
OnuG0347	2	2	9	0	0	1	54S ribosomal protein Yml6, mitochondrial	#N/A
OnuG0348	16	13	21	2	4	7	54S ribosomal protein L35, mitochondrial (YmL35)	#N/A	x
OnuG0349	6	6	6	0	0	4	RhoGAP	#N/A
OnuG0350	2	9	10	0	2	0	Nuclear protein SNF4	#N/A
OnuG0351	31	29	40	4	6	6	Vacuolar armadillo repeat protein	#N/A
OnuG0352	2	4	1	0	0	0	Mitochondrial inner membrane protease subunit	#N/A
OnuG0354	11	6	14	0	4	2	Translation initiation factor eIF-2b delta subunit	#N/A
OnuG0356	20	8	6	0	2	4	Nipped-B-like protein B	#N/A	x
OnuG0357	40	32	43	15	6	18	Nap family protein	#N/A
OnuG0358	2	4	6	0	2	2	Lysophospholipase-like protein	#N/A
OnuG0359	6	21	6	0	2	4	RNA polymerase 3 transcription factor	#N/A
OnuG0360	7	35	34	4	10	10	Serine/threonine-protein phosphatase 2A	#N/A	x
OnuG0361	39	47	63	13	14	12	Inositol polyphosphate 5-phosphatase	#N/A
OnuG0363	1	3	4	2	2	0	Glucose 1-dehydrogenase	#N/A	x
OnuG0364	1	0	1	0	0	2	Putative uncharacterized protein	#N/A
OnuG0365	4	10	2	2	4	0	Putative uncharacterized protein	#N/A
OnuG0366	23	6	26	12	9	8	Periodic tryptophan protein 2	#N/A	x
OnuG0367	7	21	58	6	5	10	Septin homolog spn4	#N/A	x
OnuG0368	2	3	4	0	3	0	Pyruvate dehydrogenase	#N/A	x
OnuG0369	62	60	96	18	21	29	Ubiquitin carboxyl-terminal hydrolase 21	#N/A
OnuG0371	8	6	31	4	4	0	Beta-glucanase	#N/A
OnuG0372	8	8	12	4	3	2	Pre-mRNA-processing protein 45	#N/A
OnuG0373	6	5	9	2	3	7	Endosomal cargo receptor	#N/A
OnuG0374	24	26	23	16	2	14	Alkaline phosphatase family protein	#N/A
OnuG0376	5	10	18	4	10	2	Serine/threonine-protein phosphatase	#N/A	x
OnuG0377	8	24	32	0	10	8	Serine/threonine-protein phosphatase 2B	#N/A	x
OnuG0378	6	10	16	0	3	2	Phosphoserine aminotransferase	#N/A
OnuG0379	3	3	5	0	0	0	Estradiol 17-beta-dehydrogenase 1	#N/A
OnuG0380	36	45	34	10	8	17	Putative uncharacterized protein	#N/A
OnuG0381	4	3	6	2	2	3	Proline-rich early nodulin-like protein	#N/A
OnuG0382	2	3	4	0	1	0	Serine/threonine-protein kinase haspin	#N/A
OnuG0383	6	16	10	3	4	4	Epoxide hydrolase	#N/A
OnuG0385	67	60	116	5	13	55	Phospholipid-transporting ATPase	#N/A	x
OnuG0386	1	4	17	0	0	5	Putative uncharacterized protein	#N/A
OnuG0387	2	16	28	2	4	10	6-hydroxy-D-nicotine oxidase (6-HDNO)	#N/A	x
OnuG0388	7	11	3	0	1	2	Putative uncharacterized protein	#N/A
OnuG0390	6	15	3	8	2	0	Pre-mRNA-splicing factor syf-2	#N/A
OnuG0391	8	4	7	3	0	8	NAD-dependent epimerase dehydratase family protein	#N/A
OnuG0392	13	7	6	0	6	2	Histone acetyltransferase subunit	#N/A
OnuG0394	6	1	1	2	0	0	Mitochondrial metalloendopeptidase OMA1	#N/A
OnuG0395	0	6	3	0	0	4	Acyl-CoA dehydrogenase family member 10 (ACAD-10)	#N/A
OnuG0396	106	90	127	22	34	38	60S ribosomal protein L5 (CPR4)	#N/A
OnuG0397	61	68	95	23	24	22	MAP-homologous protein 1	#N/A
OnuG0399	2	11	14	10	11	10	Probable steroid-binding protein 3 (AtMP3)	#N/A
OnuG0400	13	39	37	3	16	12	Tpr domain containing protein	#N/A
OnuG0401	14	30	42	2	1	4	AP-1-like transcription factor YAP5	#N/A
OnuG0402	8	2	6	0	0	2	Putative uncharacterized protein	#N/A
OnuG0403	8	11	13	2	8	16	C2H2 zinc finger domain-containing protein	#N/A	x
OnuG0406	0	2	12	0	0	6	Mitochondrial dicarboxylate carrier protein	#N/A
OnuG0407	34	35	34	14	2	6	Pab-dependent poly-specific ribonuclease subunit	#N/A
OnuG0408	23	22	49	4	3	14	60S ribosomal protein L18-B	#N/A
OnuG0410	25	9	21	9	3	12	Pre-mRNA-splicing factor srp1	#N/A
OnuG0411	57	62	138	38	18	79	Sterol O-acyltransferase 1	#N/A
OnuG0412	56	25	61	17	23	33	Fimbrin (ABP67)	#N/A
OnuG0413	13	4	10	2	5	2	Putative uncharacterized protein	#N/A
OnuG0414	18	30	51	4	6	9	Phospholipase	#N/A
OnuG0415	66	57	57	20	22	18	DNA-directed RNA polymerase III subunit RPC1	#N/A
OnuG0416	23	14	23	5	0	21	Mitochondrial distribution and morphology protein 34	#N/A
OnuG0417	0	4	0	0	2	2	Putative uncharacterized protein	#N/A
OnuG0418	2	4	8	2	2	4	Nucleoside transporter FUN26	#N/A
OnuG0419	6	6	9	3	2	2	Putative uncharacterized protein	#N/A	x
OnuG0421	26	18	24	11	2	10	Putative uncharacterized protein	#N/A
OnuG0422	7	6	4	8	2	2	Putative uncharacterized protein	#N/A
OnuG0424	0	8	18	0	0	6	Spectrin beta	#N/A
OnuG0425	7	6	7	2	2	1	Ntf2 and rrm domain containing protein	#N/A
OnuG0427	0	2	2	0	2	2	C6 zinc finger fungal transcription factor	#N/A
OnuG0428	2	1	12	0	0	0	Tafazzin	#N/A
OnuG0431	18	45	51	2	8	16	Nucleoporin nup132 (Nuclear pore protein nup132)	#N/A
OnuG0432	25	13	22	4	2	2	Casein kinase I homolog 1	#N/A	x
OnuG0433	3	5	20	2	5	6	Endosomal cargo receptor	#N/A
OnuG0434	25	26	16	2	2	14	DNA methyltransferase 1-associated protein dmap1	#N/A	x
OnuG0436	16	17	10	0	2	6	Nodulation protein l	#N/A	x
OnuG0437	0	5	6	0	0	2	Oleate activated transcription factor 3	#N/A	x
OnuG0438	18	14	12	0	1	2	AP-3 complex subunit mu-1/Mu-adaptin 3A	#N/A
OnuG0440	0	1	8	2	4	4	Exosome complex component rrp4 (Ribosomal RNA-processing protein 4)	#N/A
OnuG0442	1	10	24	4	5	18	Aldehyde dehydrogenase	#N/A
OnuG0443	8	10	10	2	2	10	37S ribosomal protein	#N/A
OnuG0445	14	14	28	2	9	12	WD repeat protein	#N/A
OnuG0446	7	6	8	0	2	4	Polyadenylate-binding protein 2 (PABP-2)	#N/A
OnuG0447	63	50	82	6	32	28	E3 ubiquitin-protein ligase	#N/A
OnuG0448	10	11	12	2	3	2	NADH-ubiquinone oxidoreductase subunit B	#N/A
OnuG0449	3	8	6	2	7	0	Putative uncharacterized protein	#N/A
OnuG0450	6	10	10	4	7	2	54S ribosomal protein L8, mitochondrial	#N/A
OnuG0451	17	6	13	1	2	2	U3 small nucleolar RNA-associated protein 25 (U3 snoRNA-associated protein 25)	#N/A
OnuG0452	13	8	9	2	6	0	Eukaryotic translation initiation factor 3 subunit F (eIF3f)	#N/A
OnuG0453	9	9	12	0	4	0	R3H domain-containing protein 2	#N/A
OnuG0454	0	2	2	0	0	4	Putative uncharacterized protein	#N/A
OnuG0455	3	0	4	0	2	2	Pre-mRNA-splicing factor cwf18 (Complexed with cdc5 protein 18)	#N/A
OnuG0456	10	11	6	2	2	6	Pentatricopeptide repeat-containing protein At5g16640, mitochondrial	#N/A
OnuG0458	34	35	38	2	8	11	Polarized growth protein	#N/A
OnuG0459	6	8	16	11	0	6	Delta(3,5)-Delta(2,4)-dienoyl-CoA isomerase, mitochondrial	#N/A
OnuG0461	1	1	2	0	1	0	Phenylalanyl-tRNA beta subunit	#N/A
OnuG0462	12	26	19	2	4	5	Phenylalanyl-tRNA beta subunit	#N/A
OnuG0463	6	7	9	0	0	2	Oxalate decarboxylase	#N/A
OnuG0464	63	45	70	10	11	21	Nucleoporin nup61 (Nuclear pore protein nup61)	#N/A	x
OnuG0465	83	110	103	24	28	59	Fructose-bisphosphate aldolase	#N/A
OnuG0466	7	26	35	7	13	32	Fatty acid-binding protein (Sterol carrier protein 2)	#N/A
OnuG0467	10	21	24	11	7	11	Pre-mRNA-splicing factor cwf10	#N/A
OnuG0468	17	11	16	0	2	6	MIP18 family protein YHR122W	#N/A
OnuG0469	44	53	54	0	10	22	Nitrogen assimilation transcription factor nit-4	#N/A	x
OnuG0471	2	1	3	4	2	3	Frg1-like family protein	#N/A
OnuG0472	6	0	4	0	2	0	WD repeat protein	#N/A
OnuG0473	21	16	21	0	3	8	Ubiquitin-protein ligase sel1	#N/A
OnuG0474	2	2	6	0	0	1	Putative uncharacterized protein	#N/A
OnuG0475	24	9	6	7	0	16	Putative uncharacterized protein	#N/A
OnuG0477	2	1	2	0	1	0	Putative uncharacterized protein	#N/A
OnuG0478	8	9	6	2	0	8	Putative uncharacterized protein	#N/A
OnuG0479	24	35	41	7	11	8	40S ribosomal protein S11-B	#N/A	x
OnuG0480	6	12	16	1	8	13	Nicotinate phosphoribosyltransferase	#N/A
OnuG0481	0	12	18	6	4	0	Glycoside hydrolase, family 76	#N/A
OnuG0484	0	3	4	0	0	3	Adenylate kinase 3/ATP-AMP transphosphorylase 3	#N/A
OnuG0485	27	18	37	0	3	8	Mrs7 family protein	#N/A
OnuG0486	22	27	31	2	6	14	Sorting nexin-4 (Autophagy-related protein 24)	#N/A	x
OnuG0487	26	32	33	7	5	16	Pheromone processing endoprotease kex2	#N/A	x
OnuG0488	18	25	21	6	9	8	Putative uncharacterized protein	#N/A
OnuG0489	18	10	25	1	14	11	E3 ubiquitin-protein ligase RNF13 (RING finger protein 13)	#N/A
OnuG0490	6	4	8	0	0	4	Putative uncharacterized protein	#N/A
OnuG0491	24	30	48	14	12	10	Vacuolar protein sorting-associated protein 8 homolog	#N/A
OnuG0493	29	24	48	13	15	10	Bap31 domain protein	#N/A
OnuG0495	0	2	4	0	2	1	Putative uncharacterized protein	#N/A
OnuG0497	30	31	29	11	12	13	U3 small nucleolar RNA-associated protein 17 (U3 snoRNA-associated protein 17)	#N/A
OnuG0498	0	3	1	1	0	3	DNA-directed RNA polymerases I, II, and III subunit RPABC5	#N/A
OnuG0499	4	3	1	0	4	0	Conserved hypothetical protein	#N/A
OnuG0500	10	18	11	2	6	8	WD repeat protein	#N/A
OnuG0501	33	54	47	10	25	26	Putative uncharacterized protein	#N/A
OnuG0502	31	24	15	0	5	4	Serine/threonine-protein phosphatase PP-Z	#N/A	x
OnuG0503	1	8	1	0	2	6	WD repeat protein	#N/A
OnuG0504	10	10	16	1	8	8	Putative uncharacterized protein	#N/A
OnuG0505	7	20	15	2	12	4	Succinate-semialdehyde dehydrogenase	#N/A
OnuG0506	4	6	5	0	0	0	Putative uncharacterized protein	#N/A
OnuG0507	4	12	21	2	0	0	Ethylene receptor	#N/A
OnuG0508	71	47	114	38	24	43	Meiotic expression up-regulated protein 6	#N/A
OnuG0509	10	28	20	10	6	9	Transcription factor SFP1 (Split finger protein 1)	#N/A	x
OnuG0510	5	21	25	0	14	14	Altered inheritance rate of mitochondria protein 38 homolog	#N/A
OnuG0511	0	8	6	2	10	0	Rho-GTPase-activating protein gacHH (GTPase activating factor for raC protein HH)	#N/A
OnuG0512	9	10	18	0	5	2	tRNA-dihydrouridine (47) synthase	#N/A
OnuG0513	16	26	20	12	2	7	Rho-GTPase-activating protein 8	#N/A	x
OnuG0514	19	26	19	13	6	10	Microsomal dipeptidase	#N/A
OnuG0515	1	0	3	0	0	2	40S ribosomal protein s13	#N/A
OnuG0516	1	0	6	0	4	2	Putative uncharacterized protein	#N/A
OnuG0517	8	6	12	0	2	4	Putative uncharacterized protein	#N/A
OnuG0518	4	10	6	0	2	4	Putative uncharacterized protein	#N/A
OnuG0519	62	101	133	12	41	57	Flavin carrier protein 2 (FAD transporter 2)	#N/A
OnuG0520	0	6	19	0	0	3	Regulatory protein wetA	#N/A
OnuG0521	20	76	55	0	0	0	Quinidine resistance protein 1	#N/A
OnuG0524	17	18	68	10	22	30	Meiotically up-regulated gene 158 protein	#N/A
OnuG0525	2	7	3	0	9	2	Translation initiation factor eIF-2B subunit alpha (eIF-2B GDP-GTP exchange factor subunit alpha)	#N/A
OnuG0526	2	2	9	7	6	0	Adaptin ear-binding coat-associated protein 1 (NECAP endocytosis-associated protein 1)	#N/A
OnuG0528	3	6	7	0	2	2	Putative uncharacterized protein	#N/A
OnuG0529	8	23	12	2	10	4	Serine/threonine-protein kinase oca2	#N/A	x
OnuG0529.1	18	9	7	7	3	3	Chaperonin (10 kDa hsp)	#N/A
OnuG0530	2	4	0	3	2	4	Endoglucanase D	#N/A
OnuG0531	13	19	33	0	4	20	Cysteine dioxygenase	#N/A
OnuG0532	28	21	18	12	7	18	Sulfite efflux pump SSU1	#N/A
OnuG0533	9	21	23	2	6	2	tRNA wybutosine-synthesizing protein 1	#N/A
OnuG0534	3	11	13	3	0	6	Mitochondrial import receptor subunit tom-20	#N/A
OnuG0535	22	32	30	1	6	4	Exocyst complex component EXO84	#N/A
OnuG0536	16	28	18	4	8	10	Serine/threonine-protein phosphatase PP2A catalytic subunit	#N/A	x
OnuG0537	6	0	6	0	0	6	Uncharacterized transporter C1683.12	#N/A	x
OnuG0538	37	35	57	7	16	12	Mucin family signaling protein	#N/A	x
OnuG0540	52	99	135	11	47	58	Peptidyl-prolyl cis-trans isomerase fkr-3 (PPIase fkr-3)	#N/A	x
OnuG0541	123	195	229	43	40	86	PolyA+ RNA transport protein	#N/A
OnuG0542	16	31	31	2	4	12	Glutathione S-transferase omega-like 2	#N/A
OnuG0543	112	134	118	37	41	77	Chitin synthase 8 (Myosin chitin synthase 1)	#N/A	x
OnuG0544	148	82	72	23	42	57	Chitin synthase 6 (Class-V chitin synthase 6)	#N/A	x
OnuG0545	8	6	3	0	2	0	Engulfment and cell motility protein 3	#N/A
OnuG0546	6	2	3	0	0	0	Cytidine deaminase	#N/A
OnuG0547	0	2	2	4	9	30	1,4-beta-D-glucan cellobiohydrolase C	#N/A
OnuG0548	4	5	12	2	0	4	Malonyl-acyl carrier protein	#N/A
OnuG0549	43	43	46	8	6	14	5'-3' exoribonuclease 1 (Exonuclease 2)	#N/A	x
OnuG0550	3	8	9	1	4	4	Histone acetyltransferase type B subunit 2	#N/A
OnuG0551	0	9	2	0	1	0	Putative uncharacterized protein	#N/A
OnuG0552	8	8	10	8	2	6	Related to centractin ARP1	#N/A
OnuG0553	7	4	8	3	4	5	Stress response RCI peptide	#N/A
OnuG0554	7	8	4	0	0	2	Putative uncharacterized protein	#N/A
OnuG0555	33	23	36	6	4	14	CTD kinase subunit alpha	#N/A	x
OnuG0557	49	44	53	14	25	48	Glycogen (starch) synthase	#N/A
OnuG0558	9	5	19	0	2	6	F-box domain containing protein	#N/A
OnuG0559	10	4	17	0	0	1	Putative uncharacterized protein	#N/A
OnuG0561	14	9	15	1	4	8	Fatty acid elongase	#N/A
OnuG0562	8	3	13	0	3	2	Cytochrome c oxidase subunit 6, mitochondrial	#N/A
OnuG0563	17	19	17	2	6	7	Homeobox protein cut-like 1 (CCAAT displacement protein)	#N/A
OnuG0564	14	6	4	2	0	0	Sphingomyelin phosphodiesterase 2	#N/A
OnuG0565	26	14	18	2	4	2	Ubiquitin-like-specific protease 2	#N/A
OnuG0566	33	10	21	8	6	7	Small nucleolar ribonucleoprotein complex	#N/A
OnuG0567	14	8	6	4	4	5	Proteasome subunit beta type-2	#N/A
OnuG0568	94	70	80	32	17	18	ATP-dependent RNA helicase ded1	#N/A	x
OnuG0569	9	10	31	2	2	5	XPG I-region protein	#N/A
OnuG0570	6	4	6	0	0	0	Putative uncharacterized protein	#N/A
OnuG0571	11	13	3	0	4	2	tRNA pseudouridine synthase B	#N/A
OnuG0572	6	4	17	2	6	2	Putative uncharacterized protein	#N/A
OnuG0573	2	2	2	1	2	0	Exosome complex component CSL4 (Exosome component 1)	#N/A	x
OnuG0575	22	18	30	3	0	2	Mediator of RNA polymerase II transcription subunit 5 (Mediator complex subunit 5)	#N/A
OnuG0576	11	16	18	4	0	4	Replicase polyprotein 1ab (pp1ab)	#N/A
OnuG0577	0	6	2	0	2	2	Flavin dependent oxidoreductase	#N/A
OnuG0578	2	12	16	1	4	0	Aromatic/aminoadipate aminotransferase 1	#N/A
OnuG0579	43	80	106	24	27	23	60S ribosomal protein L4-B	#N/A
OnuG0580	52	60	44	22	7	11	RNA-binding effector protein	#N/A
OnuG0581	27	20	20	2	8	8	Serine/threonine-protein kinase MST20	#N/A	x
OnuG0582	82	48	29	4	12	4	Short chain dehydrogenase reductase	#N/A	x
OnuG0583	18	35	29	8	6	19	Chromatin structure-remodeling complex subunit rsc9 (RSC complex subunit rsc9)	#N/A	x
OnuG0584	6	9	25	8	0	2	Methylenetetrahydrofolate reductase	#N/A	x
OnuG0586	1	2	2	0	2	2	PQ loop repeat protein	#N/A
OnuG0587	0	4	2	0	2	6	Uncharacterized transcriptional regulatory protein C1327.01c	#N/A	x
OnuG0589	36	42	72	7	16	12	Phosphoribosylformylglycinamidine synthase	#N/A
OnuG0590	7	5	2	2	6	0	WD repeat protein	#N/A
OnuG0591	6	9	12	2	2	1	Alpha-mannosyltransferase	#N/A	x
OnuG0592	2	4	14	4	0	10	Gamma-tubulin complex component 5 (GCP-5)	#N/A
OnuG0593	27	32	38	12	14	21	Putative uncharacterized protein	#N/A
OnuG0594	18	4	7	1	6	2	mRNA splicing protein yju2	#N/A
OnuG0595	20	4	0	26	4	10	General substrate transporter	#N/A
OnuG0596	245	62	52	115	18	39	Heat shock protein dnaJ	#N/A
OnuG0597	24	16	24	13	2	6	Small nucleolar ribonucleoprotein complex	#N/A
OnuG0598	4	7	16	1	8	9	Putative uncharacterized protein	#N/A
OnuG0600	9	4	2	3	0	0	PGA2-homolog C27.01c	#N/A
OnuG0601	22	35	29	2	4	10	Nipped-B-like protein B	#N/A
OnuG0602	22	35	33	7	3	2	Essential cytoplasmic protein	#N/A
OnuG0603	2	4	2	2	1	3	5-methylthioadenosine phosphorylase	#N/A
OnuG0604	68	25	61	17	9	28	Mediator of RNA polymerase II transcription subunit 13 (Mediator complex subunit 13)	#N/A
OnuG0605	69	54	60	30	14	33	T-complex protein 1 subunit epsilon (TCP-1-epsilon)	#N/A
OnuG0606	39	59	65	11	11	25	Hect domain containing protein	#N/A
OnuG0607	48	41	50	15	18	26	C2H2 finger domain containing protein	#N/A	x
OnuG0609	31	84	143	14	32	85	Putative uncharacterized protein	#N/A
OnuG0611	2	23	20	4	0	4	Vhs domain containing protein	#N/A
OnuG0612	7	19	23	0	5	10	Long-chain-fatty-acid-CoA ligase 1 (Fatty acid activator 1)	#N/A
OnuG0613	20	16	24	2	0	6	AMP-binding enzyme	#N/A
OnuG0614	25	12	18	0	3	8	Vacuolar protein sorting-associated protein 27	#N/A
OnuG0617	0	2	5	0	0	4	Phosphoglycerate mutase	#N/A
OnuG0619	34	41	58	6	9	10	Elongation factor Tu	#N/A
OnuG0620	6	9	3	0	3	2	40S ribosomal protein S29	#N/A
OnuG0621	57	40	38	7	16	16	Disulfide isomerase	#N/A
OnuG0623	4	8	20	2	2	8	RING finger ubiquitin ligase	#N/A
OnuG0624	17	32	30	11	19	16	6-phosphogluconate phosphatase	#N/A
OnuG0625	0	8	0	0	2	2	tRNA A64-2'-O-ribosylphosphate transferase	#N/A
OnuG0626	6	7	8	0	3	1	Uncharacterized transcriptional regulatory protein C15D4.02	#N/A	x
OnuG0627	10	7	10	2	2	1	snRNP assembly protein	#N/A
OnuG0628	14	0	7	4	0	3	Eukaryotic translation initiation factor 4E type 2 (eIF-4E type 2)	#N/A
OnuG0631	26	22	26	0	7	40	SH3 domain-containing protein PJ696.02	#N/A
OnuG0632	4	7	3	0	0	2	Protein transport protein sft1	#N/A
OnuG0633	35	26	47	2	6	4	Putative uncharacterized protein	#N/A
OnuG0634	43	15	46	12	6	18	Methionine-R-sulfoxide reductase SelR	#N/A
OnuG0635	0	2	2	4	10	11	GDSL-like Lipase/Acylhydrolase	#N/A
OnuG0636	11	5	16	2	4	6	HBS1-like protein	#N/A
OnuG0637	5	5	5	0	2	0	Translation elongation factor ef-1	#N/A
OnuG0638	23	13	9	3	9	4	Ribosome biogenesis protein ENP2 (Essential nuclear protein 2)	#N/A
OnuG0642	0	18	33	4	4	2	Alanine aminotransferase, mitochondrial	#N/A
OnuG0643	21	11	15	12	10	10	26S proteasome regulatory subunit rpn7	#N/A
OnuG0644	10	0	7	4	1	4	mRNA cap guanine-N7 methyltransferase	#N/A
OnuG0645	4	2	0	2	0	0	Putative uncharacterized protein	#N/A
OnuG0647	5	8	8	0	15	38	Exoglucanase 1	#N/A	x
OnuG0648	29	17	54	9	7	18	White collar 1 protein (WC1)	#N/A	x
OnuG0649	8	5	6	2	2	4	E3 SUMO-protein ligase nse2 (Non-structural maintenance of chromosomes element 2)	#N/A	x
OnuG0650	20	23	20	9	0	6	Mitochondrial Rho GTPase 1	#N/A
OnuG0651	17	44	49	2	0	8	HECT-type ubiquitin ligase-interacting protein creD (Carbon catabolite repressor D)	#N/A
OnuG0652	23	33	64	6	22	42	PH domain containing protein	#N/A
OnuG0654	14	13	8	9	0	2	3-demethylubiquinone-9 3-methyltransferase	#N/A
OnuG0655	10	2	6	0	0	4	3,4-dihydroxy-2-butanone 4-phosphate synthase	#N/A
OnuG0656	3	0	2	0	6	0	Pre-rRNA-processing protein TSR2 (20S rRNA accumulation protein 2)	#N/A
OnuG0657	2	10	38	8	6	5	BSD domain-containing protein	#N/A
OnuG0658	27	47	59	21	12	19	AP-1-like transcription factor	#N/A	x
OnuG0659	15	20	12	2	0	6	Serine/threonine-protein kinase 32A	#N/A	x
OnuG0660	3	0	4	1	0	1	Uncharacterized RING finger protein YBR062C	#N/A
OnuG0661	38	6	19	12	4	7	NAD-dependent epimerase dehydratase family protein	#N/A
OnuG0663	12	30	48	4	6	6	Fungal transcriptional regulatory protein	#N/A	x
OnuG0665	0	2	7	0	2	2	Major facilitator superfamily transporter	#N/A	x
OnuG0666	6	23	25	5	4	11	Sterol esterase	#N/A	x
OnuG0667	68	47	41	9	6	34	Peroxisomal biogenesis factor 6 (ClaPEX6) (Peroxin-6)	#N/A	x
OnuG0668	4	10	4	0	0	2	Dynein heavy chain-like protein PF11_0240	#N/A
OnuG0669	0	6	10	4	6	0	Putative uncharacterized protein	#N/A
OnuG0670	4	13	0	0	4	2	Fungal-specific transcription factor	#N/A	x
OnuG0673	2	6	6	0	0	0	Phenylacetyl-ligase	#N/A	x
OnuG0674	6	2	5	4	4	6	F1F0 ATP synthase assembly protein	#N/A
OnuG0675	0	2	3	0	0	2	40S ribosomal protein s8	#N/A
OnuG0676	0	2	2	2	0	2	Uncharacterized hydrolase	#N/A
OnuG0677	5	28	34	2	6	10	Conidial development protein fluffy	#N/A	x
OnuG0678	16	18	34	0	4	2	Acetylcholinesterase (AChE)	#N/A	x
OnuG0679	18	27	23	2	3	8	DNA polymerase gamma, mitochondrial	#N/A	x
OnuG0680	24	48	65	8	31	17	Triosephosphate isomerase	#N/A
OnuG0681	12	14	17	2	2	10	Zinc ring-type containing protein	#N/A
OnuG0682	40	26	30	4	4	17	Nucleoporin NUP192 (Nuclear pore protein NUP192)	#N/A
OnuG0683	12	22	37	2	4	9	Phosphotidylinositol kinase	#N/A	x
OnuG0684	2	6	6	2	0	8	Lipase 5	#N/A	x
OnuG0685	16	19	23	4	9	2	Cullin-4B (CUL-4B)	#N/A
OnuG0686	10	2	8	2	2	4	mRNA turnover protein 4 homolog	#N/A
OnuG0687	11	18	11	2	2	1	U1 small nuclear ribonucleoprotein	#N/A
OnuG0688	6	7	4	0	5	0	54S ribosomal protein L51, mitochondrial	#N/A
OnuG0689	24	24	20	12	12	11	Sad1-interacting factor 2 (Sporulation protein sif2)	#N/A
OnuG0690	3	22	20	0	2	2	Saccharopine dehydrogenase	#N/A
OnuG0691	20	22	43	7	15	4	60S ribosomal protein L37a	#N/A
OnuG0692	11	26	30	2	4	7	Glutamine-dependent NAD+ synthetase	#N/A
OnuG0693	22	12	17	0	2	3	PHD and RING finger domain-containing protein C126.07c	#N/A
OnuG0694	6	2	9	0	0	2	54S ribosomal protein L17, mitochondrial (YmL17/YmL30)	#N/A
OnuG0696	12	8	4	2	10	6	Putative uncharacterized protein	#N/A
OnuG0697	60	40	54	16	15	20	T-complex protein theta	#N/A
OnuG0698	15	36	42	4	8	8	von Willebrand and RING finger domain containing protein	#N/A
OnuG0699	6	3	3	0	2	0	Siderochrome-iron transporter	#N/A	x
OnuG0701	4	7	4	0	0	0	Putative uncharacterized protein	#N/A
OnuG0702	4	3	4	0	0	0	U3 snoRNA associated protein	#N/A
OnuG0704	2	5	11	0	13	6	Beta-galactosidase C (Lactase C)	#N/A
OnuG0706	14	13	13	2	2	4	UV excision repair protein	#N/A
OnuG0707	5	7	9	1	0	3	Transcription factor TFIIIB component B'' (Transcription factor TFIIIB complex subunit bdp1)	#N/A	x
OnuG0708	36	31	45	12	2	4	E3 ubiquitin-protein ligase bre-1	#N/A
OnuG0709	22	8	15	7	0	2	Store-operated calcium entry-associated regulatory factor (SARAF)	#N/A
OnuG0710	29	54	89	2	10	20	Leptomycin B resistance protein pmd1	#N/A	x
OnuG0711	2	2	6	0	0	0	DNA binding-motif protein	#N/A
OnuG0712	10	17	20	4	2	0	Histone-lysine N-methyltransferase, H3 lysine-36 specific	#N/A
OnuG0713	17	10	16	8	3	4	4-aminobutyrate aminotransferase	#N/A
OnuG0714	14	6	27	11	3	13	Centromere-binding protein	#N/A	x
OnuG0715	24	16	28	10	7	2	Negative regulation of gluconeogenesis protein	#N/A
OnuG0716	8	22	24	4	6	4	CCR4-NOT transcription complex subunit 8 (CAF1-like protein)	#N/A
OnuG0717	3	3	4	3	0	0	NADH-ubiquinone oxidoreductase b12	#N/A
OnuG0718	11	0	12	2	2	2	Putative uncharacterized protein	#N/A
OnuG0719	3	3	7	2	0	8	Eukaryotic translation initiation factor 6 (eIF-6)	#N/A
OnuG0720	8	16	13	0	2	4	Putative uncharacterized protein	#N/A
OnuG0721	3	4	9	0	6	2	DNA damage tolerance protein RHC31 (RAD31 homolog)	#N/A
OnuG0722	7	9	7	0	0	3	Putative uncharacterized protein	#N/A
OnuG0723	2	4	4	5	0	0	Putative uncharacterized protein	#N/A
OnuG0724	24	17	40	0	2	11	Putative uncharacterized protein	#N/A
OnuG0726	21	50	64	6	11	14	Metal resistance protein YCF1 (Yeast cadmium factor 1)	#N/A	x
OnuG0727	0	2	4	1	0	2	Putative uncharacterized protein	#N/A
OnuG0728	6	5	6	0	4	2	Cleavage and polyadenylation specificity factor subunit 5	#N/A
OnuG0730	26	24	26	7	2	16	Putative uncharacterized protein	#N/A
OnuG0731	4	8	7	2	2	0	Negative regulator of the pho system protein	#N/A	x
OnuG0732	4	2	2	0	0	0	U6 snRNA-associated Sm-like protein LSm5	#N/A
OnuG0733	4	4	0	0	0	2	3-5 exonuclease helicase	#N/A
OnuG0734	8	2	5	1	0	2	Ribosome biogenesis protein YTM1	#N/A
OnuG0735	2	0	2	0	2	0	DNA polymerase delta subunit	#N/A
OnuG0736	2	11	14	0	8	23	Lipase (Triacylglycerol lipase)	#N/A	x
OnuG0737	0	16	28	0	10	20	Beta-glucosidase F (Cellobiase F/Gentiobiase F)	#N/A	x
OnuG0738	3	0	3	1	0	2	50S ribosomal protein L34	#N/A
OnuG0739	4	10	21	0	2	10	CAAX prenyl protease 1 (A-factor-converting enzyme)	#N/A	x
OnuG0740	10	18	26	0	0	2	Putative uncharacterized protein	#N/A
OnuG0741	66	52	52	6	11	17	Transcription initiation factor TFIID subunit 2 (TBP-associated factor 2)	#N/A	x
OnuG0742	2	0	2	4	0	0	Putative uncharacterized protein	#N/A
OnuG0743	2	2	5	0	0	0	RNA-binding protein 8A (RNA-binding motif protein 8A) (Ribonucleoprotein RBM8A)	#N/A
OnuG0744	2	8	2	0	0	8	rRNA-processing protein efg1	#N/A
OnuG0745	2	7	4	0	0	2	Putative uncharacterized protein	#N/A
OnuG0746	2	2	10	0	0	0	Putative uncharacterized protein	#N/A
OnuG0747	8	6	15	0	0	4	6-phosphogluconolactonase	#N/A
OnuG0748	8	13	8	4	4	6	4-nitrophenylphosphatase	#N/A
OnuG0750	1	5	4	2	2	0	Mynd domain containing protein	#N/A
OnuG0751	40	96	168	22	45	74	pH-response transcription factor pacC/RIM101	#N/A	x
OnuG0752	10	29	18	0	4	7	Protein STB3	#N/A
OnuG0753	2	2	5	0	0	0	DNA topoisomerase 3	#N/A
OnuG0754	10	9	17	10	7	8	Putative uncharacterized protein	#N/A
OnuG0755	2	0	0	2	1	0	Putative uncharacterized protein	#N/A
OnuG0757	18	6	14	1	2	0	ATP-dependent DNA helicase II subunit 2 (Ku80)	#N/A
OnuG0758	0	4	6	0	0	2	Putative uncharacterized protein	#N/A
OnuG0760	8	6	10	5	9	2	Ribosome biogenesis protein RLP24	#N/A
OnuG0761	2	5	6	0	0	10	Putative uncharacterized protein	#N/A
OnuG0762	45	36	56	0	7	19	Putative uncharacterized protein	#N/A	x
OnuG0763	9	27	17	2	2	6	Putative uncharacterized protein	#N/A
OnuG0765	14	6	20	8	4	4	Inhibitor of growth protein 1	#N/A
OnuG0766	27	88	82	4	16	43	Putative uncharacterized protein	#N/A
OnuG0768	14	6	14	4	0	2	Pre-mRNA-splicing factor cwc22	#N/A	x
OnuG0769	10	6	9	0	0	0	tRNA-dihydrouridine (16/17) synthase	#N/A
OnuG0770	30	39	40	2	0	13	Protein BNI4	#N/A
OnuG0774	1	8	2	0	2	0	WW domain-containing protein	#N/A
OnuG0775	6	4	2	0	0	2	Putative uncharacterized protein	#N/A
OnuG0776	38	37	52	21	6	10	Filamentation protein	#N/A
OnuG0777	13	12	4	8	5	8	Pyruvate dehydrogenase	#N/A
OnuG0778	0	2	2	0	0	2	Fungal specific transcription factor domain-containing protein	#N/A	x
OnuG0779	17	12	24	0	2	6	LPXTG-motif cell wall anchor domain containing protein	#N/A
OnuG0781	30	31	43	10	16	6	Protein-tyrosine phosphatase	#N/A
OnuG0782	3	4	8	2	2	0	UDP-galactose transporter homolog 1	#N/A
OnuG0783	7	15	17	0	0	5	RNA-binding protein rnc1 (RNA-binding protein that suppresses calcineurin deletion 1)	#N/A
OnuG0784	10	10	21	6	6	5	Serine/threonine-protein kinase ppk6	#N/A
OnuG0785	7	10	10	0	2	5	TBC1 domain family member 5	#N/A
OnuG0786	0	6	12	6	0	0	Putative uncharacterized protein	#N/A
OnuG0787	39	37	54	6	5	22	Putative uncharacterized protein	#N/A
OnuG0790	21	37	57	3	9	20	Serine/threonine-protein kinase PSK1	#N/A	x
OnuG0791	14	22	30	6	0	8	F-box/LRR-repeat protein 2	#N/A
OnuG0792	18	51	25	2	13	14	Putative uncharacterized protein	#N/A
OnuG0793	12	12	13	6	2	6	ATP-dependent RNA helicase mrh-4, mitochondrial	#N/A
OnuG0795	3	10	2	0	0	2	Nuclear speckle splicing regulatory protein 1 homolog (Coiled-coil domain-containing protein 55 homolog)	#N/A
OnuG0796	2	2	2	0	0	0	Mitochondrial import inner membrane translocase subunit tim-13	#N/A
OnuG0797	14	13	28	3	4	8	L-type lectin-like domain-containing protein	#N/A
OnuG0798	2	9	20	2	6	0	Morphogenesis-related protein MSB1 (Multicopy suppressor of bud emergence 1)	#N/A
OnuG0799	2	0	2	0	2	4	Uracil-DNA glycosylase	#N/A
OnuG0800	6	4	10	6	0	2	Mitochondrial carrier protein MTM1 (Manganese trafficking factor for mitochondrial SOD2)	#N/A
OnuG0801	12	10	8	6	9	2	U4/U6 small nuclear ribonucleoprotein	#N/A
OnuG0802	2	10	5	2	0	1	F-box protein pof7	#N/A
OnuG0804	3	2	9	0	0	0	Glycerol/H+ symporter	#N/A
OnuG0806	6	11	22	0	3	8	Putative uncharacterized protein	#N/A
OnuG0807	2	2	2	0	0	2	Thioesterase superfamily	#N/A
OnuG0808	16	16	19	8	4	10	Putative uncharacterized protein	#N/A
OnuG0809	16	4	15	4	2	3	Nuclear movement protein nudC (Nuclear distribution protein C)	#N/A	x
OnuG0810	6	0	2	2	3	2	Cdk-activating kinase assembly factor mat1	#N/A
OnuG0811	14	17	15	3	6	6	ENTH domain-containing protein C19F8.03c	#N/A
OnuG0812	22	15	25	4	2	10	Aspartyl-tRNA synthetase	#N/A
OnuG0813	23	12	21	1	5	3	Transcription elongation factor S-II (TFIIS)	#N/A
OnuG0814	2	5	16	2	0	2	Cysteine synthase	#N/A
OnuG0815	4	6	6	0	2	3	COG1565 domain containing protein	#N/A
OnuG0816	70	79	78	9	5	4	Alanyl-tRNA synthetase	#N/A
OnuG0817	22	10	12	0	8	8	ER lumen protein retaining receptor	#N/A	x
OnuG0818	0	0	4	3	2	2	Kinetochore protein spc7 (NMS complex subunit spc7)	#N/A
OnuG0821	8	6	0	6	1	2	F-box domain containing protein	#N/A
OnuG0822	3	1	2	2	2	4	Ribosomal RNA-processing protein 7	#N/A
OnuG0823	2	13	4	4	0	6	Major facilitator superfamily transporter amine	#N/A
OnuG0824	2	12	2	2	2	14	Putative vanillate O-demethylase oxidoreductase	#N/A
OnuG0825	2	4	0	0	2	4	F-box domain containing protein	#N/A
OnuG0826	45	35	43	19	18	44	Bar adaptor protein	#N/A
OnuG0827	107	78	131	16	42	61	Cysteine desulfurase, mitochondrial (tRNA-splicing protein SPL1)	#N/A
OnuG0828	373	266	366	306	138	229	Mismatched base pair and cruciform DNA recognition	#N/A
OnuG0829	6	39	26	5	5	2	Cecr1 family adenosine deaminase	#N/A
OnuG0830	6	16	18	0	2	2	5-oxoprolinase	#N/A
OnuG0831	2	3	8	4	3	8	Indoleamine 2,3-dioxygenase 1	#N/A
OnuG0834	4	1	4	4	1	0	Geranylgeranyl pyrophosphate synthetase	OpTERP3
OnuG0835	10	18	9	1	1	14	Peroxisomal membrane protein PEX29 (Peroxin-29)	#N/A
OnuG0836	35	33	50	0	6	4	Dual specificity protein kinase pom1	#N/A	x
OnuG0839	10	8	8	0	0	4	DUF1711 domain containing protein	#N/A
OnuG0840	16	11	21	0	2	12	SPRY domain-containing protein	#N/A
OnuG0841	6	0	2	0	0	2	Mitochondrial outer membrane protein	#N/A
OnuG0843	2	2	7	2	4	0	Chromatin-remodeling complex subunit ies6	#N/A
OnuG0844	9	8	13	0	2	4	Snare protein	#N/A
OnuG0845	0	12	18	0	4	0	Putative uncharacterized protein	#N/A
OnuG0847	1	4	10	0	3	4	Cytochrome b5	#N/A
OnuG0848	44	35	49	14	26	8	Forkhead box protein R1 (Forkhead box protein N5)	#N/A	x
OnuG0849	4	2	3	0	0	5	Molybdate transporter 1 (Sulfate transporter like protein 5.2)	#N/A
OnuG0850	23	49	27	23	23	18	pH-response regulator protein palI/RIM9	#N/A
OnuG0852	5	4	9	0	2	0	ATP synthase subunit g, mitochondrial (ATPase subunit g)	#N/A
OnuG0853	10	12	26	4	7	25	Xylitol dehydrogenase	#N/A	x
OnuG0854	14	17	13	0	4	5	Transcription initiation factor IIA large subunit (TFIIA large subunit)	#N/A
OnuG0855	0	10	4	2	6	4	Cell division protein	#N/A	x
OnuG0856	0	6	10	2	2	2	Pre-mRNA-splicing factor cwf23 (Complexed with cdc5 protein 23)	#N/A
OnuG0857	0	2	4	0	0	2	Aminomethyltransferase	#N/A
OnuG0858	24	40	33	6	9	13	Clustered mitochondria protein homolog (Protein TIF31 homolog)	#N/A
OnuG0859	2	4	5	2	2	4	Putative uncharacterized protein	#N/A
OnuG0860	2	2	5	0	1	0	Ferric reductase transmembrane component 3	#N/A
OnuG0861	3	7	10	0	0	4	Proteim yippee-like 3	#N/A
OnuG0863	92	99	193	34	35	31	Putative uncharacterized protein	#N/A
OnuG0864	4	9	4	2	2	4	Nitrogen assimilation transcription factor nit-4	#N/A	x
OnuG0865	14	5	3	2	2	2	Forkhead transcription factor fkh1	#N/A	x
OnuG0866	4	4	6	1	2	0	Putative uncharacterized protein	#N/A
OnuG0867	12	0	2	0	2	2	mtDNA inheritance protein	#N/A
OnuG0868	14	10	11	0	2	4	Poly(A) polymerase pla1 (PAP)	#N/A
OnuG0869	19	33	48	8	4	22	Nipped-B-like protein B	#N/A
OnuG0870	55	65	98	20	9	21	40S ribosomal protein S12	#N/A
OnuG0871	37	35	43	10	10	14	40S ribosomal protein S22	#N/A
OnuG0872	10	17	6	2	0	6	Beta-1,2-xylosyltransferase 1 (Cxt1p)	#N/A	x
OnuG0873	14	3	8	4	0	3	RNA polymerase II-associated, paf1	#N/A
OnuG0873.1	7	1	0	1	0	3	RER1 family protein	#N/A
OnuG0874	0	13	14	0	4	10	Enoyl-hydratase isomerase family protein	#N/A	x
OnuG0875	19	23	42	4	9	2	E3 ubiquitin-protein ligase CHFR (Checkpoint with forkhead and RING finger domains protein)	#N/A
OnuG0876	13	14	13	0	11	0	Cysteine synthase	#N/A
OnuG0877	2	6	5	0	0	4	Putative uncharacterized protein	#N/A
OnuG0878	6	6	4	0	2	1	54S ribosomal protein subunit img1, mitochondrial	#N/A
OnuG0879	6	20	28	4	1	12	Potassium ion transporter	#N/A
OnuG0880	26	10	13	7	7	13	Ferrochelatase, mitochondrial (Heme synthase)	#N/A	x
OnuG0881	15	2	12	10	4	0	ATP-dependent DNA helicase II subunit 1 (Ku70)	#N/A	x
OnuG0882	0	4	12	4	0	6	Putative uncharacterized protein	#N/A
OnuG0884	0	6	2	0	0	2	Shikimate 5-dehydrogenase	#N/A
OnuG0886	0	10	2	2	4	0	Homocysteine s-methyltransferase	#N/A
OnuG0887	2	6	6	2	0	2	Transmembrane protein 42	#N/A
OnuG0888	6	10	28	3	4	8	Sodium/calcium transporter	#N/A	x
OnuG0889	28	26	37	6	6	12	Vacuolar membrane-associated protein iml-1	#N/A	x
OnuG0891	14	29	32	2	6	9	Putative uncharacterized protein	#N/A	x
OnuG0892	10	20	12	2	6	15	YkgB protein	#N/A
OnuG0893	2	4	1	0	1	6	C6 zinc finger fungal transcription factor	#N/A	x
OnuG0894	20	31	28	0	4	14	Ibr domain containing protein	#N/A
OnuG0896	10	26	50	2	4	7	Hydrolase/lipase-like protein	#N/A
OnuG0897	4	0	4	0	2	0	Putative uncharacterized protein	#N/A
OnuG0898	26	10	20	2	7	0	ATP-dependent RNA helicase DBP10	#N/A	x
OnuG0899	12	6	5	2	2	0	Heat shock protein dnaJ	#N/A
OnuG0900	5	6	7	2	4	5	Armadillo repeat protein	#N/A
OnuG0900.1	3	13	11	0	12	7	Putative Amid-like NADH oxidoreductase	#N/A
OnuG0901	2	8	15	0	2	2	Nitrogen assimilation transcription factor NirA	#N/A	x
OnuG0902	2	2	4	0	0	0	Fumarate reductase flavoprotein subunit	#N/A
OnuG0903	4	5	6	2	0	2	WD repeat protein	#N/A
OnuG0904	86	110	140	12	28	33	Chromatin structure-remodeling complex subunit snf21 (RSC complex subunit snf21)	#N/A	x
OnuG0905	4	10	10	0	4	12	Coronin-like protein crn1	#N/A
OnuG0908	2	4	16	0	3	0	Pseudouridine synthase	#N/A
OnuG0910	2	14	20	0	6	11	Putative uncharacterized protein	#N/A
OnuG0911	9	2	2	0	0	8	ATP-dependent RNA helicase DBP8	#N/A	x
OnuG0912	6	20	18	0	0	4	MAP kinase kinase MKK1/SSP32	#N/A	x
OnuG0913	8	14	13	0	0	4	Putative uncharacterized protein	#N/A
OnuG0914	22	5	9	0	2	2	mRNA-binding protein puf3 (Pumilio homology domain family member 3)	#N/A	x
OnuG0915	6	2	13	0	2	3	Putative uncharacterized protein	#N/A
OnuG0916	6	4	17	0	9	2	GPI ethanolamine phosphate transferase 3	#N/A	x
OnuG0917	10	11	5	0	2	4	Putative uncharacterized protein	#N/A
OnuG0918	2	5	4	0	0	2	Phosphatase-like protein	#N/A
OnuG0919	4	2	6	0	1	0	Putative uncharacterized protein	#N/A
OnuG0922	8	10	2	0	0	4	SH3 domain containing protein	#N/A
OnuG0925	2	2	4	0	4	4	Putative uncharacterized protein	#N/A
OnuG0927	2	4	0	0	4	0	Putative uncharacterized protein	#N/A
OnuG0928	8	8	11	1	4	2	Alpha-L-fucosidase	#N/A
OnuG0929	58	61	67	34	32	40	Acyl-Coenzyme A oxidase	#N/A
OnuG0930	6	2	4	0	3	2	54S ribosomal protein L19, mitochondrial	#N/A
OnuG0931	3	16	9	0	3	2	Survival factor 1	#N/A
OnuG0932	28	25	23	4	11	17	Gcn5-related n-acetyltransferase	#N/A
OnuG0933	30	21	41	0	6	4	Zinc finger protein	#N/A
OnuG0934	2	5	14	2	0	9	Ribokinase	#N/A	x
OnuG0935	0	16	26	4	1	8	Putative uncharacterized protein	#N/A
OnuG0936	0	20	22	3	16	6	Glutathione S-transferase 1	#N/A
OnuG0937	29	26	37	7	12	9	Coatomer subunit delta (Archain)	#N/A
OnuG0938	29	25	49	10	5	22	Replicase polyprotein 1a (pp1a)	#N/A
OnuG0939	6	10	3	6	2	4	Magnesium transporter NIPA2 (Non-imprinted in Prader-Willi/Angelman syndrome region protein 2 homolog)	#N/A
OnuG0940	46	83	78	10	23	14	40S ribosomal protein S3	#N/A
OnuG0942	5	6	11	2	0	2	Kyphoscoliosis peptidase	#N/A
OnuG0944	2	4	10	0	0	1	Uncharacterized transcriptional regulatory protein C139.03	#N/A	x
OnuG0945	68	17	18	30	6	16	DnaJ homolog 1, mitochondrial	#N/A
OnuG0946	3	4	4	1	0	6	Putative uncharacterized protein	#N/A
OnuG0947	26	18	32	9	12	13	C2H2 zinc finger domain-containing protein	#N/A	x
OnuG0947.1	7	21	10	4	5	5	F-box domain-containing protein	#N/A
OnuG0949	5	8	7	0	0	4	Peroxisome assembly protein 12 (Peroxin-12)	#N/A
OnuG0950	0	2	2	0	4	3	Phosphoric ester hydrolase	#N/A
OnuG0951	43	50	38	10	12	17	Plasma membrane channel protein	#N/A
OnuG0952	4	9	29	2	2	4	SH3 domain containing protein	#N/A
OnuG0953	2	20	24	4	15	14	Cytochrome b2, mitochondrial	#N/A	x
OnuG0954	7	9	2	0	2	6	Major facilitator superfamily transporter multidrug resistance	#N/A	x
OnuG0955	9	0	3	2	0	2	UDP-N-acetylglucosamine-1-P transferase	#N/A	x
OnuG0956	73	66	100	17	18	26	PHD-finger domain-containing protein	#N/A
OnuG0957	5	27	29	5	3	15	Phosphatidylglycerol/phosphatidylinositol transfer protein (PG/PI-TP)	#N/A
OnuG0958	1	6	3	0	3	6	V-type proton ATPase subunit F	#N/A	x
OnuG0959	4	7	16	0	0	3	Conserved hypothetical protein	#N/A
OnuG0960	52	62	82	27	30	56	3-isopropylmalate dehydratase (Alpha-IPM/Isopropylmalate isomerase)	#N/A	x
OnuG0961	0	3	4	0	0	2	JmjC domain-containing protein 5	#N/A	x
OnuG0963	9	14	17	0	4	2	Trans-aconitate 2-methyltransferase	#N/A	x
OnuG0964	25	33	44	5	4	14	Serine/threonine-protein kinase VPS15	#N/A	x
OnuG0965	10	13	24	5	10	3	GPI ethanolamine phosphate transferase 1	#N/A
OnuG0966	7	8	17	0	4	2	Protein ras-2	#N/A	x
OnuG0967	16	20	26	2	6	4	Protein OPY2 (Overproduction-induced pheromone-resistant protein 2)	#N/A
OnuG0969	68	241	324	51	63	92	Zinc alcohol dehydrogenase	#N/A
OnuG0970	92	65	83	5	17	40	Chitin synthase 1 (Class-III chitin synthase 3)	#N/A	x
OnuG0971	2	6	7	0	1	0	NEDD8-conjugating enzyme UBC12 (RUB1-conjugating enzyme)	#N/A
OnuG0972	84	73	95	24	18	22	Ketol-acid reductoisomerase, mitochondrial	#N/A
OnuG0973	2	2	2	0	0	0	Pyridoxal-phosphate dependent enzyme	#N/A
OnuG0974	4	8	2	0	2	4	Quinidine resistance protein 3 (Acids quinidine resistance protein 2)	#N/A	x
OnuG0975	5	4	3	0	0	0	Gamma-glutamyl phosphate reductase	#N/A
OnuG0976	13	9	17	4	0	13	Microtubule protein alp7 (Altered polarity protein 7)	#N/A
OnuG0977	19	18	24	0	2	6	Cell pattern formation-associated protein stuA	#N/A	x
OnuG0978	8	8	9	2	2	2	Dienelactone hydrolase family protein	#N/A
OnuG0979	0	3	11	1	0	8	Quinone oxidoreductase	#N/A	x
OnuG0980	173	211	267	106	54	99	Clock-controlled protein 6	#N/A
OnuG0981	2	4	32	0	10	4	Acyl-synthetase	#N/A
OnuG0982	32	11	11	2	5	0	Replication factor A protein 1 (Single-stranded DNA-binding protein p68 subunit)	#N/A	x
OnuG0983	3	6	24	2	2	0	COP9 signalosome complex subunit 3 (Signalosome subunit 3)	#N/A
OnuG0985	10	15	19	3	4	8	Imitation switch two complex protein 1	#N/A	x
OnuG0986	10	4	11	0	2	4	Dolichyl glycosyltransferase	#N/A
OnuG0988	2	4	6	4	4	4	Peptidase	#N/A
OnuG0989	4	10	2	4	2	8	Activator of stress genes 1	#N/A	x
OnuG0990	9	7	8	2	2	5	COP9 signalosome complex subunit 1 (CSN complex subunit 1)	#N/A
OnuG0991	2	2	2	0	0	2	Pre-mRNA-splicing factor 18	#N/A
OnuG0993	0	3	9	2	2	2	Putative uncharacterized protein	#N/A
OnuG0994	13	11	10	2	6	18	Anaphase-promoting complex subunit 4 (Cyclosome subunit 4)	#N/A
OnuG0996	11	28	31	8	0	16	Cullin-1 (CUL-1)	#N/A
OnuG0997	23	30	38	6	12	8	Pro-apoptotic serine protease NMA111	#N/A	x
OnuG0998	12	24	38	9	12	13	Inner centromere protein-related protein pic1 (INCENP-related protein pic1)	#N/A
OnuG0999	18	21	38	5	10	12	DnaJ-like protein slr0093	#N/A
OnuG1000	9	7	12	0	8	0	Guanine nucleotide-binding protein alpha-3 subunit (GP3-alpha) / Mod-D partial suppressor of vegetative incompatibility	#N/A	x
OnuG1001	8	32	43	4	10	12	Glycogen phosphorylase	#N/A	x
OnuG1002	23	8	9	3	2	0	Mitogen-activated protein kinase HOG1 (MAP kinase HOG1)	#N/A	x
OnuG1003	12	8	10	0	2	2	Late secretory pathway protein AVL9 (APL2 VPS1 synthetic lethal protein 9)	#N/A
OnuG1004	14	11	17	0	8	6	Quinate repressor protein	#N/A
OnuG1007	2	6	2	0	0	0	DUF395 domain containing protein	#N/A
OnuG1008	6	6	42	0	3	6	Alcohol dehydrogenase	#N/A
OnuG1009	4	6	10	2	4	2	KRR1 small subunit processome component KRR-R motif-containing protein 1	#N/A	x
OnuG1010	12	13	10	0	0	1	GATA type zinc finger protein asd-4 (Ascus development protein 4)	#N/A	x
OnuG1011	15	10	19	2	6	6	Uncharacterized membrane protein	#N/A
OnuG1012	2	4	4	0	0	0	Putative uncharacterized protein	#N/A
OnuG1013	24	42	59	10	8	21	Cutinase transcription factor 1 alpha	#N/A	x
OnuG1014	3	3	15	0	5	8	Putative uncharacterized protein	#N/A
OnuG1015	10	15	23	2	3	10	Poly(A) RNA polymerase protein cid1	#N/A
OnuG1016	13	27	22	6	6	4	Transcription initiation factor IIF subunit alpha (TFIIF large subunit)	#N/A
OnuG1017	2	0	7	0	3	2	Putative uncharacterized protein	#N/A
OnuG1018	2	2	0	0	2	4	Serine/threonine-protein kinase BUD32	#N/A	x
OnuG1019	8	9	22	0	0	1	Glutamate-cysteine ligase modifier subunit	#N/A
OnuG1020	4	2	2	0	0	0	AP-1 complex subunit sigma-1 (Sigma1-adaptin)	#N/A
OnuG1020.1	17	20	24	4	4	2	Mitogen-activated protein kinase maf1	#N/A
OnuG1021	16	25	17	4	2	4	Vacuolar fusion protein CCZ1 homolog	#N/A
OnuG1024	5	5	8	2	0	2	Axial budding pattern protein 2 (Bud site selection protein 10)	#N/A
OnuG1026	216	158	203	45	67	56	Cell division control protein 48	#N/A	x
OnuG1028	27	48	59	4	6	17	Protein phosphatase PP2A regulatory subunit A	#N/A
OnuG1029	13	29	24	6	5	2	Phosphoinositide 3-phosphatase (3.1.3.64)	#N/A
OnuG1030	2	4	2	2	4	4	Diaminohydroxyphosphoribosylamino-pyrimidine deaminase (DRAP deaminase)	#N/A
OnuG1031	27	48	58	22	10	20	Long-chain-fatty-acid-CoA ligase 1 (Fatty acid activator 1)	#N/A
OnuG1032	4	23	24	3	10	14	Calcium-binding protein NCS-1	#N/A
OnuG1033	2	0	6	0	0	1	Cell division control protein 45 homolog (Suppressor of nda4 protein)	#N/A
OnuG1034	8	6	13	0	1	6	DNA replication initiation factor cdc45	#N/A
OnuG1035	22	18	32	4	6	8	Ribose-phosphate diphosphokinase	#N/A
OnuG1036	4	4	6	0	0	0	Pre-mRNA-splicing factor CWC26	#N/A
OnuG1037	8	16	14	4	14	6	Putative uncharacterized protein	#N/A
OnuG1038	23	82	108	11	29	39	Uncharacterized transporter C1683.12	#N/A	x
OnuG1041	6	4	4	2	2	2	Protein orm1	#N/A
OnuG1042	6	13	10	1	2	4	Arginine methyltransferase-interacting ring finger protein	#N/A
OnuG1043	14	6	4	0	0	2	Putative uncharacterized protein	#N/A
OnuG1044	7	17	16	2	10	10	Osmolarity two-component system protein sln1	#N/A	x
OnuG1046	4	2	6	0	2	2	DUF124 domain containing protein	#N/A
OnuG1047	6	2	3	2	0	0	Peptide alpha-n-acetyltransferase	#N/A
OnuG1048	12	18	6	0	0	0	Asparagine amidase a	#N/A
OnuG1051	0	24	26	1	15	6	Fumarylacetoacetate hydrolase domain-containing protein 2	#N/A
OnuG1052	8	14	24	0	2	0	Copper amine oxidase 1	#N/A	x
OnuG1053	6	5	12	0	2	2	Putative uncharacterized protein	#N/A
OnuG1054	1	7	5	0	2	1	tRNA pseudouridine synthase	#N/A
OnuG1055	0	8	6	0	2	0	Ankyrin repeat-containing protein	#N/A
OnuG1055.1	6	6	9	0	0	4	Metacaspase	#N/A	x
OnuG1056	2	7	5	0	0	0	Fructosyl peptide oxidase (Octopine oxidase subunit B)	#N/A
OnuG1058	0	6	6	0	2	0	Arabinan endo-1,5-alpha-L-arabinosidase	#N/A
OnuG1059	8	8	8	0	2	4	PdmS protein	#N/A
OnuG1060	4	3	4	0	0	0	Serine/threonine-protein kinase RIO1	#N/A	x
OnuG1063	0	4	2	0	2	2	Extradiol ring-cleavage class 3 subunit b	#N/A
OnuG1064	1	15	27	0	14	4	6-hydroxynicotinate 3-monooxygenase	#N/A	x
OnuG1065	0	4	35	2	4	9	Cycloheximide resistance protein	#N/A
OnuG1068	12	5	27	2	0	8	Ribosomal large subunit biogenesis protein	#N/A
OnuG1069	3	12	26	4	8	6	1-aminocyclopropane-1-carboxylate deaminase	#N/A
OnuG1070	72	43	56	9	6	7	Protein phosphatase regulatory subunit	#N/A
OnuG1073	4	8	6	1	0	2	Autophagy-related protein 17	#N/A	x
OnuG1074	2	2	3	2	6	10	Carbohydrate esterase family 1 protein	#N/A	x
OnuG1075	11	8	10	0	2	6	Cyclin-dependent protein kinase complex component	#N/A	x
OnuG1076	2	35	18	2	4	14	Prolidase	#N/A
OnuG1078	4	27	24	0	0	4	Conidial yellow pigment biosynthesis polyketide synthase (PKS)	OpPKS1	x
OnuG1079	4	4	8	2	2	0	C6 zinc finger fungal transcription factor	#N/A	x
OnuG1081	13	11	11	6	5	6	Microtubule integrity protein mal3	#N/A
OnuG1082	4	7	19	2	0	4	Vacuolar morphogenesis protein 7 homolog	#N/A	x
OnuG1083	31	15	14	7	0	7	Reticulocyte-binding protein 2 homolog A	#N/A	x
OnuG1084	11	2	10	0	6	2	ATP-dependent RNA helicase DRS1	#N/A	x
OnuG1085	16	23	15	6	12	8	Actin patch protein 1	#N/A
OnuG1087	14	10	19	3	4	6	Cyclic-AMP phosphodiesterase	#N/A	x
OnuG1089	4	2	2	2	0	4	Putative uncharacterized protein	#N/A
OnuG1090	51	65	91	22	18	16	AMP-binding domain protein	#N/A	x
OnuG1091	10	2	6	0	2	8	Bzip transcription factor	#N/A	x
OnuG1092	14	2	4	0	2	0	Putative uncharacterized protein	#N/A
OnuG1093	30	22	40	2	5	12	Telomere and ribosome associated protein	#N/A	x
OnuG1094	3	18	6	1	1	2	Major facilitator superfamily transporter	#N/A
OnuG1095	1	4	8	0	0	3	Mitochondrial cation transporter fsf1 (Fungal sideroflexin-1)	#N/A
OnuG1096	63	37	42	6	14	6	Dual specificity protein kinase lkh1	#N/A	x
OnuG1097	8	0	2	2	0	4	Putative uncharacterized protein	#N/A
OnuG1098	12	18	6	0	6	4	tRNA processing endoribonuclease	#N/A
OnuG1099	27	18	32	9	6	5	U3 small nucleolar RNA-associated protein 4 (U3 snoRNA-associated protein 4)	#N/A
OnuG1100	27	16	19	0	4	7	Peptidase	#N/A
OnuG1101	13	14	11	4	6	8	Putative uncharacterized protein	#N/A
OnuG1102	31	16	28	8	9	6	Nucleolar ATPase	#N/A
OnuG1103	0	2	4	2	4	2	Putative uncharacterized protein	#N/A
OnuG1104	18	60	91	6	8	0	Glycosyl hydrolase family 31	#N/A	x
OnuG1105	12	15	37	3	10	22	Glucose transporter rco-3	#N/A	x
OnuG1106	19	85	122	11	33	34	Fumarate reductase	#N/A
OnuG1107	19	26	34	9	10	3	FAS1 domain-containing protein	#N/A
OnuG1108	47	43	73	11	10	17	Transcriptional regulatory protein SIN3	#N/A
OnuG1109	6	8	27	4	0	2	Acetyl-CoA acetyltransferase	#N/A	x
OnuG1112	8	16	19	0	0	10	tRNA-His guanylyltransferase	#N/A
OnuG1113	10	7	24	0	0	2	Set1 complex component swd1	#N/A
OnuG1114	189	157	201	44	53	44	DNA-directed RNA polymerase II subunit rpb1	#N/A
OnuG1115	0	15	17	0	6	10	Putative uncharacterized protein	#N/A
OnuG1116	2	2	10	4	2	4	Putative uncharacterized protein	#N/A
OnuG1117	3	3	0	0	0	2	Putative uncharacterized protein	#N/A
OnuG1119	8	19	11	0	2	4	Transgelin (Calponin homolog 1)	#N/A
OnuG1120	24	25	29	8	7	12	UDP-transferase	#N/A	x
OnuG1121	2	2	5	0	4	0	Putative uncharacterized protein	#N/A
OnuG1122	6	9	14	2	0	4	Putative uncharacterized protein	#N/A
OnuG1123	0	2	4	0	4	8	Putative uncharacterized protein	#N/A
OnuG1124	22	19	20	0	2	0	Cytochrome c peroxidase, mitochondrial (CCP)	#N/A
OnuG1125	33	32	31	11	17	11	Pre-mRNA-processing factor 39	#N/A
OnuG1126	29	34	27	0	9	11	Phosphoinositide phosphatase	#N/A
OnuG1127	26	15	17	3	10	10	Putative uncharacterized protein	#N/A
OnuG1128	6	2	4	6	3	4	DNA topoisomerase 3-alpha	#N/A
OnuG1129	0	6	12	2	1	0	Mitochondrial pyruvate dehydrogenase	#N/A	x
OnuG1130	10	12	20	6	2	10	Putative uncharacterized protein	#N/A
OnuG1132	30	22	32	8	6	12	Golgi apyrase (ATP-diphosphatase/Yeast nucleoside diphosphatase 1)	#N/A
OnuG1133	21	3	8	10	1	1	Protein OPI10 (Overproducer of inositol protein 10)	#N/A
OnuG1134	2	6	9	0	7	3	Thiamin pyrophosphokinase-related protein	#N/A
OnuG1135	3	1	14	1	3	4	DNA-directed RNA polymerases I, II, and III subunit RPABC3	#N/A	x
OnuG1136	8	3	16	0	1	0	Elongator complex protein 4	#N/A
OnuG1137	6	9	6	0	6	2	tRNA-splicing endonuclease subunit sen34	#N/A
OnuG1138	16	14	27	0	0	0	Ubiquitin-protein ligase	#N/A
OnuG1139	2	9	21	4	2	6	CCA tRNA nucleotidyltransferase, mitochondrial	#N/A
OnuG1140	14	46	75	4	25	62	C6 zinc finger fungal transcription factor	#N/A
OnuG1141	12	23	17	8	4	10	Pre-mRNA-splicing factor syf-1	#N/A
OnuG1142	3	9	10	7	0	5	Vacuolar ATP synthase subunit D	#N/A
OnuG1143	1	5	5	0	5	2	U1 small nuclear ribonucleoprotein usp102 (U1 snRNP protein usp102)	#N/A
OnuG1144	42	48	45	6	2	10	Guanine nucleotide exchange factor	#N/A
OnuG1145	5	9	10	0	5	5	Mannan polymerase II complex ANP1 subunit	#N/A
OnuG1146	6	2	6	0	0	2	Exosome complex component mtr3	#N/A
OnuG1147	0	2	5	0	2	4	Putative uncharacterized protein	#N/A
OnuG1148	25	6	16	6	4	4	Polyphosphoinositide phosphatase fig4	#N/A
OnuG1149	4	5	5	2	2	4	Alpha-ketoglutarate dependent xanthine dioxygenase	#N/A
OnuG1150	3	7	2	4	0	2	Fungal transcriptional regulatory protein	#N/A
OnuG1155	2	2	6	2	0	0	Fungal transcriptional regulatory protein	#N/A	x
OnuG1156	4	2	3	0	0	4	Putative HC-toxin efflux carrier TOXA	#N/A	x
OnuG1157	5	5	4	0	4	4	Snf7 family protein	#N/A
OnuG1158	12	10	11	4	0	6	Postreplication repair E3 ubiquitin-protein ligase rad-18	#N/A	x
OnuG1159	4	6	7	0	4	0	DNA polymerase delta subunit 3 (DNA polymerase delta subunit p66)	#N/A
OnuG1160	8	18	10	4	4	9	Meiotically up-regulated gene 157 protein	#N/A	x
OnuG1161	2	7	5	0	0	1	Uridine kinase	#N/A
OnuG1162	19	16	28	4	8	7	Glucose-induced degradation protein 8 homolog	#N/A	x
OnuG1163	14	12	18	6	14	2	NADH-ubiquinone oxidoreductase	#N/A
OnuG1164	5	5	4	4	0	0	ATP synthase subunit f, mitochondrial	#N/A
OnuG1165	33	51	46	7	10	11	Putative uncharacterized protein	#N/A
OnuG1166	4	14	15	4	2	2	DNA replication licensing factor mcm6	#N/A	x
OnuG1170	10	3	15	6	4	12	Histone acetyltransferase esa-1	#N/A	x
OnuG1172	12	12	31	0	0	11	NADH-ubiquinone oxidoreductase	#N/A
OnuG1173	6	5	9	0	4	1	C6 zinc finger fungal transcription factor	#N/A
OnuG1174	17	7	17	1	4	8	p60 domain containing protein	#N/A
OnuG1175	3	10	9	2	1	6	Ras-related protein Rab-6B	#N/A	x
OnuG1176	6	20	17	3	0	6	Ribose-5-phosphate isomerase a	#N/A
OnuG1177	2	2	21	2	2	2	Inositol phosphorylceramide synthase regulatory subunit KEI1	#N/A
OnuG1178	43	86	115	19	36	22	Sulfite reductase beta subunit	#N/A
OnuG1179	2	8	8	2	2	2	Chitin synthase 2	#N/A	x
OnuG1180	12	4	10	4	2	2	Uncharacterized ABC transporter ATP-binding protein C323.04	#N/A
OnuG1181	11	9	18	0	2	6	20S proteasome maturation protein	#N/A
OnuG1182	2	6	3	0	5	4	Putative uncharacterized protein	#N/A
OnuG1184	16	8	12	0	0	12	AP-1 complex subunit beta/Beta-1-adaptin/Clathrin assembly protein complex 1 beta, large chain	#N/A
OnuG1185	2	4	1	2	0	0	ER membrane protein complex subunit 4	#N/A
OnuG1186	8	0	5	3	6	2	Putative uncharacterized protein	#N/A
OnuG1187	4	4	5	0	0	0	Quinidine resistance protein 1	#N/A	x
OnuG1188	0	4	8	3	4	0	Syntaxin ufe1	#N/A
OnuG1189	13	30	68	6	23	21	Aspartate aminotransferase	#N/A
OnuG1190.1	0	4	4	0	2	0	C6 zinc finger fungal transcription factor	#N/A
OnuG1191	2	9	1	0	2	0	Tetratricopeptide repeat protein 1 (TPR repeat protein 1)	#N/A
OnuG1192	0	10	6	0	2	0	HAD superfamily hydrolase	#N/A
OnuG1193	2	4	2	0	0	0	C6 zinc finger fungal transcription factor	#N/A	x
OnuG1194	1	0	6	0	0	4	ASTRA-associated protein 1	#N/A
OnuG1195	0	6	10	0	2	2	Ribonuclease P protein subunit p29 (hPOP4)	#N/A
OnuG1196	22	25	34	2	4	14	Glycerol-3-phosphate acyltransferase	#N/A
OnuG1197	0	0	5	0	1	2	Pantothenate synthetase	#N/A	x
OnuG1198	41	43	90	22	39	45	Pentatricopeptide repeat-containing protein 5, mitochondrial	#N/A
OnuG1199	7	10	14	9	6	6	Nonsense-mediated mRNA decay protein 3	#N/A
OnuG1201	25	48	46	6	15	20	Aldehyde dehydrogenase family	#N/A
OnuG1202	11	10	12	0	0	2	Pre-rRNA-processing protein ESF2 (18S rRNA factor 2)	#N/A
OnuG1203	31	24	23	0	4	3	60S ribosomal export protein NMD3 (Nonsense-mediated mRNA decay protein 3)	#N/A
OnuG1206	6	3	4	2	0	0	Plasma membrane iron permease	#N/A	x
OnuG1207	25	12	24	2	2	4	Mannan endo-1,6-alpha-mannosidase DCW1	#N/A
OnuG1210	5	17	21	2	7	8	Mosc domain containing protein	#N/A
OnuG1212	4	8	14	0	2	8	Glutaryl-CoA dehydrogenase, mitochondrial (GCD)	#N/A
OnuG1213	33	32	40	20	7	22	Ubiquitin-conjugating enzyme E2 16	#N/A
OnuG1214	4	10	13	2	0	2	Superoxide-generating NADPH oxidase heavy chain subunit A	#N/A	x
OnuG1215	2	4	11	2	0	0	NADPH oxidase	#N/A
OnuG1216	14	17	20	0	5	4	Putative uncharacterized protein	#N/A
OnuG1217	65	34	20	15	7	18	DNA damage-inducible protein 1	#N/A
OnuG1218	11	7	12	2	0	10	Ribosomal RNA-processing protein 8	#N/A
OnuG1219	12	6	19	0	2	2	Alcohol dehydrogenase 2	#N/A
OnuG1220	12	6	12	9	2	7	Uncharacterized transcriptional regulatory protein C15D4.02	#N/A	x
OnuG1221	4	12	17	2	2	9	Proteasome subunit alpha type-5	#N/A
OnuG1222	6	14	18	5	0	2	Spindle pole body component alp4 (Altered polarity protein 4)	#N/A
OnuG1223	19	12	43	6	4	4	Phosphatidylinositol 4-kinase type 2 subunit	#N/A
OnuG1224	0	1	2	0	2	0	Putative uncharacterized protein	#N/A
OnuG1225	0	9	6	6	2	4	Altered inheritance of mitochondria protein 41, mitochondrial	#N/A
OnuG1226	4	1	9	0	0	1	Putative uncharacterized protein	#N/A
OnuG1227	85	82	86	23	28	27	C6 zinc finger fungal transcription factor	#N/A	x
OnuG1228	440	269	416	434	93	214	Polyubiquitin (Ubiquitin)	#N/A
OnuG1229	26	14	20	8	0	12	RING finger protein ETP1 homolog (BRAP2 homolog)	#N/A
OnuG1230	75	32	47	28	9	24	Glycerol-3-phosphate acyltransferase	#N/A
OnuG1231	2	3	6	0	2	2	Actin patches distal protein 1	#N/A
OnuG1232	6	2	2	0	0	4	GTPase-binding protein rid1	#N/A
OnuG1233	2	6	7	0	0	2	Stress-induced protein C29B12.11c	#N/A
OnuG1234	7	11	15	2	0	6	Cytochrome b-c1 complex subunit 6 (Complex III subunit 6)	#N/A
OnuG1235	3	12	9	0	5	3	Major facilitator superfamily domain-containing protein 7	#N/A
OnuG1236	4	0	4	0	6	0	3-ketosteroid reductase	#N/A
OnuG1237	2	0	12	2	4	3	Putative uncharacterized protein	#N/A	x
OnuG1238	31	44	30	2	9	5	RNA interference and gene silencing protein (Argonaute3)	#N/A
OnuG1239	14	27	46	6	12	24	Manganese transporter SMF1	#N/A
OnuG1240	2	22	13	1	0	4	Phospholipid methyltransferase	#N/A
OnuG1241	0	5	2	0	6	0	Spermine spermidine synthase family protein	#N/A
OnuG1243	8	14	9	0	2	9	Putative uncharacterized protein	#N/A
OnuG1244	214	158	225	130	94	77	Sorbitol xylulose reductase	#N/A	x
OnuG1245	8	2	4	0	3	0	Phosphoinositide 3-kinase regulatory subunit 4	#N/A
OnuG1246	22	12	24	3	6	8	N-terminal acetyltransferase catalytic subunit	#N/A
OnuG1247	2	2	8	0	0	0	Caffeine-induced death protein cid2	#N/A
OnuG1248	16	19	29	0	2	2	Transcriptional regulatory protein moc3 (Multicopy suppressor of overexpressed cyr1 protein 3)	#N/A
OnuG1249	30	65	99	7	13	24	Adenosylhomocysteinase/S-adenosyl-L-homocysteine hydrolase	#N/A
OnuG1250	9	10	6	0	0	1	Eukaryotic translation initiation factor 3 subunit H (eIF3h)	#N/A
OnuG1251	3	4	9	0	0	1	Putative uncharacterized protein	#N/A
OnuG1252	2	4	2	0	0	0	Mitochondrial carrier protein	#N/A
OnuG1253	2	14	18	0	8	10	Vanillyl-alcohol oxidase	#N/A
OnuG1254	2	20	10	0	0	2	Flavin-binding monooxygenase-like protein	#N/A	x
OnuG1255	8	3	5	0	0	4	Putative uncharacterized protein	#N/A
OnuG1258	4	1	5	0	0	0	Ubiquitin conjugating enzyme E2 14	#N/A
OnuG1259	7	4	4	1	3	0	Coactosin (Cyclic AMP-regulated protein p16)	#N/A
OnuG1260	37	47	47	10	20	12	Histone transcription regulator 3 homolog	#N/A
OnuG1261	28	22	15	4	3	12	Clathrin-coated vesicle protein	#N/A
OnuG1262	12	16	16	0	0	2	GTPase-activating protein gyp3	#N/A
OnuG1263	18	46	51	6	15	13	Putative uncharacterized protein	#N/A
OnuG1264	3	1	2	0	0	0	Signaling protein YkoW	#N/A
OnuG1265	2	5	10	0	3	0	Mitochondrial substrate carrier protein	#N/A
OnuG1269	14	7	16	0	2	0	Putative uncharacterized protein	#N/A
OnuG1270	51	58	55	6	4	15	Pheromone-regulated membrane protein 10	#N/A
OnuG1271	8	8	6	2	0	1	Helix-loop-helix DNA-binding domain containing protein	#N/A
OnuG1272	2	6	2	0	0	0	Signal peptidase complex catalytic subunit SEC11	#N/A
OnuG1273	105	188	291	19	41	108	Putative uncharacterized protein	#N/A
OnuG1274	8	14	19	6	8	12	Transcription factor IIIB 70 kDa subunit (TFIIIB) (B-related factor 1) (BRF-1)	#N/A
OnuG1275	49	30	53	9	4	14	Haloacid dehalogenase-like protein	#N/A	x
OnuG1277	4	6	11	0	14	36	High-affinity glucose transporter	#N/A	x
OnuG1278	12	8	36	4	19	25	Putative uncharacterized protein	#N/A
OnuG1279	8	8	22	2	4	6	AP-2 complex subunit mu/Clathrin assembly protein complex 2 medium chain	#N/A
OnuG1281	0	2	6	0	2	2	Phospholipase d/transphosphatidylase	#N/A
OnuG1282	6	1	2	0	2	2	Secreted glycosyl hydrolase	#N/A
OnuG1283	2	6	2	1	4	6	Two-component system protein A	#N/A	x
OnuG1284	221	158	222	68	56	76	ABC transporter ATP-binding protein ARB1	#N/A
OnuG1285	0	1	2	1	0	0	Putative uncharacterized protein	#N/A
OnuG1286	32	63	91	6	24	30	Snf2 family helicase ATPase	#N/A	x
OnuG1287	6	5	6	0	0	0	Putative uncharacterized protein	#N/A
OnuG1288	0	4	3	2	10	7	Isoflavone reductase family protein	#N/A
OnuG1289	0	2	8	0	0	6	Major facilitator superfamily transporter	#N/A	x
OnuG1291	2	4	0	0	1	0	Putative uncharacterized protein	#N/A
OnuG1292	6	9	6	0	2	6	DNA-repair protein rad2	#N/A	x
OnuG1293	2	0	1	0	1	0	Putative uncharacterized protein	#N/A
OnuG1295	5	7	13	4	2	3	Protein YTP1	#N/A	x
OnuG1296	1	2	3	2	0	0	Riboflavin transporter MCH5	#N/A	x
OnuG1297	77	12	24	12	7	13	Bar domain containing protein	#N/A
OnuG1298	4	2	11	1	0	0	Putative uncharacterized protein	#N/A
OnuG1300	8	50	44	8	68	68	Glycoside hydrolase family 43 protein	#N/A
OnuG1301	0	4	6	0	0	2	Protein artemis (DNA cross-link repair 1C protein)	#N/A
OnuG1302	46	23	40	7	10	6	Uncharacterized transcriptional regulatory protein C320.03	#N/A	x
OnuG1304	12	7	13	2	2	2	Sphingosine kinase	#N/A
OnuG1305	4	0	7	2	0	0	Nucleolar protein nop52 family	#N/A
OnuG1309	98	212	256	26	27	52	Integral membrane protein	#N/A	x
OnuG1310	17	42	51	9	8	9	Alpha beta hydrolase fold family	#N/A
OnuG1311	37	86	120	8	30	47	FAD binding domain-containing protein	#N/A
OnuG1316	9	11	15	3	2	2	Mitochondrial carrier protein	#N/A
OnuG1317	8	6	6	0	4	3	Putative uncharacterized protein	#N/A
OnuG1318	11	15	44	4	2	4	Positive regulator of purine utilization	#N/A	x
OnuG1319	11	27	35	0	6	0	Positive regulator of purine utilization	#N/A	x
OnuG1322	0	4	7	0	0	4	Alpha beta hydrolase fold-3 domain containing protein	#N/A
OnuG1323	2	3	20	0	0	2	Similar to Auxin Efflux Carrier superfamily	#N/A
OnuG1325	10	7	0	0	2	2	Putative uncharacterized protein	#N/A
OnuG1326	18	68	81	23	42	55	Annexin-11/Calcyclin-associated annexin 50	#N/A	x
OnuG1330	0	0	10	0	2	2	Pyridoxamine 5'-phosphate oxidase	#N/A
OnuG1333	2	1	7	0	0	2	Drug resistance protein YOR378W	#N/A
OnuG1334	0	5	1	0	4	0	Putative uncharacterized protein	#N/A
OnuG1336	7	6	10	0	2	2	Histone-lysine N-methyltransferase (Dim-5)	#N/A
OnuG1337	31	27	46	8	10	12	Coatomer subunit beta Beta-coat protein	#N/A
OnuG1338	0	6	7	0	5	0	Protein mago nashi homolog	#N/A
OnuG1339	9	5	19	2	2	2	Glucose-induced degradation protein 4 homolog (Vacuolar import and degradation protein 24 homolog)	#N/A
OnuG1341	15	13	3	0	4	4	Ribonuclease p protein subunit	#N/A
OnuG1342	2	3	7	1	0	0	Ankyrin repeat-containing protein	#N/A
OnuG1343	15	18	8	0	3	4	Casein kinase I homolog 2	#N/A	x
OnuG1344	45	22	43	10	14	14	26S protease regulatory subunit 6A (Tat-binding protein homolog 1) (TBP-1)	#N/A	x
OnuG1345	2	0	2	0	0	1	Upf0132 domain containing protein	#N/A
OnuG1346	4	2	1	4	0	2	54S ribosomal protein L11, mitochondrial (YmL11)	#N/A
OnuG1347	6	6	2	2	2	0	Anthranilate phosphoribosyltransferase	#N/A
OnuG1348	2	7	2	2	1	0	tRNA ligase	#N/A
OnuG1349	4	9	4	0	0	0	Vacuolar basic amino acid transporter 1	#N/A	x
OnuG1350	3	13	11	0	10	17	L-fucose-proton symporter (6-deoxy-L-galactose permease)	#N/A	x
OnuG1351	4	9	11	0	3	20	Dehydroquinase class 1	#N/A	x
OnuG1352	7	1	6	0	4	5	Metal-dependent amidohydrolase	#N/A
OnuG1353	18	8	9	0	3	10	Metal-dependent amidohydrolase	#N/A	x
OnuG1355	25	8	10	5	2	8	U3 small nucleolar ribonucleoprotein protein mpp10	#N/A
OnuG1356	8	3	15	1	13	4	Delta-aminolevulinic acid dehydratase	#N/A
OnuG1357	0	16	10	0	9	11	Tyrosine-protein phosphatase	#N/A
OnuG1359	0	2	1	0	4	0	Transcription initiation factor IIA subunit 2	#N/A
OnuG1360	5	7	6	0	1	2	Pentatricopeptide repeat-containing protein At2g31400, chloroplastic	#N/A
OnuG1361	5	2	6	2	0	0	Putative U6 snRNA-associated Sm-like protein LSm4	#N/A
OnuG1361.1	4	21	43	2	8	22	Bar domain containing protein	#N/A
OnuG1362	9	17	19	4	0	5	Amino-acid acetyltransferase, mitochondrial	#N/A
OnuG1363	0	9	0	0	4	1	Putative uncharacterized protein	#N/A
OnuG1364	4	2	4	0	0	0	Putative oxidoreductase GLYR1	#N/A
OnuG1365	34	18	27	14	2	12	Cytosolic phospholipase A2 delta (cPLA2-delta)	#N/A
OnuG1366	10	14	16	2	2	11	54S ribosomal protein L3, mitochondrial (YmL3)	#N/A
OnuG1367	2	1	13	3	4	1	Putative uncharacterized protein	#N/A
OnuG1369	12	3	10	2	2	0	Serine/threonine-protein phosphatase 4 catalytic subunit (PP4C)	#N/A	x
OnuG1370	6	2	2	2	0	0	Putative uncharacterized protein	#N/A
OnuG1373	5	7	7	0	2	0	Putative uncharacterized protein	#N/A
OnuG1375	3	2	4	0	2	4	Pyridoxamine phosphate oxidase	#N/A
OnuG1376	60	106	92	15	31	8	Bifunctional pyrimidine biosynthesis protein	#N/A
OnuG1377	6	27	35	4	0	8	Calcium channel YVC1 (TRP homolog/Yeast vacuolar conductance protein 1)	#N/A
OnuG1379	12	20	18	2	2	4	Putative uncharacterized protein	#N/A
OnuG1380	2	7	8	0	4	8	Glycoside hydrolase family 55 protein	#N/A
OnuG1381	18	8	21	0	12	2	Beta-TrCP (Beta-transducin repeat-containing protein)	#N/A
OnuG1382	2	10	6	0	5	2	Putative uncharacterized protein	#N/A
OnuG1385	6	7	8	0	0	5	Vacuolar sorting receptor	#N/A
OnuG1387	8	7	10	0	0	1	Putative uncharacterized protein	#N/A
OnuG1388	6	5	6	2	0	0	Putative uncharacterized protein	#N/A
OnuG1389	13	20	42	12	4	12	Kinesin heavy chain	#N/A	x
OnuG1390	6	1	0	1	0	0	Ubiquitin conjugating enzyme E2 2	#N/A
OnuG1391	8	16	31	9	12	4	Acetyl-CoA acetyltransferase	#N/A	x
OnuG1392	17	5	31	2	10	10	Dual specificity protein kinase FUZ7	#N/A	x
OnuG1393	3	2	24	0	2	0	HAD superfamily hydrolase	#N/A
OnuG1394	19	42	22	0	12	4	60S ribosomal protein L19	#N/A
OnuG1396	24	20	11	2	6	16	Conidial yellow pigment biosynthesis polyketide synthase (PKS)	OpPKS2	x
OnuG1399	0	2	0	2	2	0	Transcription factor cmr1	#N/A	x
OnuG1401	3	6	2	0	4	0	DNA polymerase alpha/epsilon subunit B	#N/A
OnuG1402	16	9	17	2	4	3	Oxysterol-binding protein 1	#N/A
OnuG1403	4	8	1	0	2	0	DUF92 domain containing protein	#N/A
OnuG1405	5	6	21	0	0	8	O-methyltransferase family 3	#N/A
OnuG1407	14	28	49	2	4	12	Putative uncharacterized protein	#N/A
OnuG1409	18	17	10	5	1	7	Integral membrane protein	#N/A
OnuG1410	1207	2286	3062	672	725	841	Putative uncharacterized protein	#N/A
OnuG1411	6	4	3	2	2	4	Autophagy protein 5	#N/A	x
OnuG1412	51	133	158	31	38	85	Halotolerance protein 9	#N/A	x
OnuG1414	4	2	8	2	0	2	Putative uncharacterized protein	#N/A
OnuG1415	8	4	5	2	0	4	DNA excision repair protein ERCC-8 (Cockayne syndrome WD repeat protein CSA)	#N/A
OnuG1416	0	6	18	0	0	2	Putative uncharacterized protein	#N/A
OnuG1417	6	8	12	0	2	0	Mitosis inhibitor protein kinase wee1 (P107 protein kinase homolog)	#N/A	x
OnuG1418	14	3	8	0	2	6	Spindle pole body component alp6 (Altered polarity protein 6)	#N/A
OnuG1419	7	8	23	4	0	2	Transcriptional co-activator	#N/A
OnuG1420	4	2	14	0	4	12	Mediator of replication checkpoint protein 1 (DNA replication checkpoint mediator mrc1)	#N/A
OnuG1421	36	23	23	24	19	25	FIT family protein scs3	#N/A
OnuG1423	0	2	2	2	0	4	Putative uncharacterized protein	#N/A
OnuG1424	0	0	2	1	1	0	Putative uncharacterized protein	#N/A
OnuG1426	6	5	2	0	3	2	Putative uncharacterized protein	#N/A
OnuG1427	17	19	22	4	5	6	Putative uncharacterized protein	#N/A
OnuG1428	6	1	2	0	0	2	Dynactin subunit 4 (Dynactin subunit p62)	#N/A
OnuG1429	20	34	36	3	13	10	40S ribosomal protein S7	#N/A
OnuG1430	15	30	33	6	10	12	NADP-dependent alcohol dehydrogenase 6	#N/A	x
OnuG1431	8	23	20	7	4	25	Delta(14)-sterol reductase	#N/A	x
OnuG1432	3	2	2	0	0	5	Putative uncharacterized protein	#N/A
OnuG1433	28	45	65	13	30	22	Beta-glucosidase A (Cellobiase A/Gentiobiase A)	#N/A	x
OnuG1434	38	154	245	9	26	13	Polyketide synthase (PKS)	OpPKS3	x
OnuG1436	15	23	35	4	7	9	Putative uncharacterized protein	#N/A
OnuG1437	0	20	12	1	20	14	Sexual development protein	#N/A
OnuG1444	8	6	6	9	10	6	GTPase-activating protein SAC7	#N/A
OnuG1446	17	8	12	0	3	2	Putative uncharacterized protein	#N/A
OnuG1448	0	4	2	0	4	2	Inter-alpha-trypsin inhibitor heavy chain H3 (ITI heavy chain H3)	#N/A
OnuG1449	0	4	9	0	2	0	Zinc alcohol dehydrogenase	#N/A
OnuG1452	3	8	20	0	4	2	ATP-dependent bile acid permease	#N/A	x
OnuG1456	29	10	9	6	0	2	Calpain-9	#N/A
OnuG1458	2	14	9	2	6	3	High-affinity nickel transport protein nic1	#N/A
OnuG1461	4	4	4	0	0	0	Metacaspase	#N/A
OnuG1462	2	8	8	0	2	0	Putative uncharacterized protein	#N/A
OnuG1466	0	5	3	2	2	0	Putative uncharacterized protein	#N/A
OnuG1471	2	23	10	0	0	0	Catechol 1,2-dioxygenase (1,2-CTD)	#N/A
OnuG1472	2	2	6	0	2	4	Putative uncharacterized protein	#N/A
OnuG1473	2	0	4	0	1	0	Probable serine/threonine-protein kinase tsuA (Tsunami)	#N/A
OnuG1476	4	2	2	0	0	4	Uncharacterized transporter YIL166C	#N/A	x
OnuG1477	2	2	5	0	0	2	Putative uncharacterized protein	#N/A
OnuG1478	6	20	23	0	2	2	Major facilitator superfamily transporter	#N/A
OnuG1479	0	2	2	0	6	13	TfdA family Taurine catabolism dioxygenase TauD	#N/A
OnuG1481	3	1	2	0	0	0	Putative uncharacterized protein	#N/A
OnuG1482	10	13	11	4	0	3	ATP-dependent RNA helicase dbp-7	#N/A
OnuG1483	0	2	13	0	2	0	Putative uncharacterized protein	#N/A
OnuG1485	0	2	8	0	4	6	6-hydroxynicotinate 3-monooxygenase	#N/A	x
OnuG1486	2	12	12	0	2	7	Glycolate oxidase	#N/A
OnuG1487	8	4	8	2	4	4	Kinesin-like protein KIF22	#N/A	x
OnuG1488	17	8	20	0	2	4	Altered inheritance of mitochondria protein 24, mitochondrial	#N/A
OnuG1490	11	7	6	5	2	2	Putative uncharacterized protein	#N/A
OnuG1491	4	2	2	0	0	0	Tripeptidyl-peptidase sed4 (Sedolisin-D)	#N/A
OnuG1492	6	21	9	2	10	4	Iron-sulfur clusters transporter ATM1, mitochondrial	#N/A	x
OnuG1495	2	4	13	2	0	4	Dienelactone hydrolase	#N/A
OnuG1496	84	138	210	63	56	73	Phospholipase D1 (Meiosis-specific sporulation-specific protein 14)	#N/A	x
OnuG1497	14	23	36	2	11	7	Glycolipid transfer protein	#N/A
OnuG1501	2	10	12	6	2	2	Putative uncharacterized protein	#N/A
OnuG1504	0	11	3	0	0	4	Isotrichodermin/trichothecene C-15 hydroxylase (CYP65CF1)	#N/A
OnuG1505	11	24	42	2	12	9	Aminopeptidase Y	#N/A
OnuG1507	2	6	8	0	1	5	Major facilitator superfamily transporter	#N/A
OnuG1508	4	2	6	2	0	2	Gluconolactonase	#N/A
OnuG1509	4	24	25	0	2	5	Zonadhesin	#N/A
OnuG1510	10	8	4	2	3	2	Putative uncharacterized protein	#N/A
OnuG1512	450	306	397	103	114	92	Elongation factor 3	#N/A
OnuG1513	11	9	8	7	4	9	Putative uncharacterized protein	#N/A
OnuG1514	0	31	17	0	5	2	Peptidase s41 family protein	#N/A
OnuG1515	4	10	7	2	1	12	Sulfide:quinone oxidoreductase, mitochondrial	#N/A
OnuG1523	6	1	2	0	3	1	O-acetyl-ADP-ribose deacetylase (MACRO domain-containing protein 2)	#N/A
OnuG1524	0	4	0	2	3	6	Ent-kaurene oxidase (CYP54C7)	#N/A
OnuG1525	4	6	9	0	2	2	Pyrimidine pathway regulatory protein 1	#N/A	x
OnuG1527	2	7	6	2	0	0	Putative uncharacterized protein	#N/A
OnuG1528	56	42	52	18	33	21	Protein F37C4.5	#N/A
OnuG1529	10	18	14	0	0	2	Amino acid permease	#N/A
OnuG1530	3	13	13	0	0	0	Putative uncharacterized protein	#N/A
OnuG1531	1	4	2	0	0	2	Vegetative incompatibility protein Het-D	#N/A
OnuG1533	2	7	1	1	2	3	Dol-P-Man:Man(5)GlcNAc(2)-PP-Dol alpha-1,3-mannosyltransferase (Asparagine-linked glycosylation protein 6)	#N/A
OnuG1534	14	19	39	4	10	6	ATPase family AAA domain-containing protein 3B (AAA-TOB3)	#N/A
OnuG1535	21	85	52	11	16	32	Calcium channel YVC1 (TRP homolog/Yeast vacuolar conductance protein 1)	#N/A	x
OnuG1536	0	3	9	0	3	2	Peptidase s33, tripeptidyl-peptidase	#N/A
OnuG1537	22	25	36	0	10	11	Fungal specific transcription factor domain containing protein	#N/A	x
OnuG1538	26	39	73	6	11	18	Carboxylic acid transporter protein homolog	#N/A
OnuG1540.1	5	2	8	2	0	0	Protein transport protein Bos1 (vesicle transport V-SNARE)	#N/A
OnuG1542	10	6	8	0	0	4	Mitochondrial intermembrane space import and assembly protein 40	#N/A
OnuG1543	4	0	7	0	0	2	Putative uncharacterized protein	#N/A
OnuG1544	6	28	36	0	8	6	Uncharacterized transcriptional regulatory protein C139.03	#N/A	x
OnuG1545	14	20	16	0	9	12	Dihydrolipoyllysine-residue acetyltransferase, mitochondrial	#N/A
OnuG1546	50	21	30	7	10	12	Guanyl-nucleotide exchange factor	#N/A
OnuG1547	2	3	8	0	0	2	Putative uncharacterized protein	#N/A
OnuG1548	2	2	1	0	0	0	DNA-directed RNA polymerase 3 subunit	#N/A
OnuG1549	4	7	5	4	2	4	Nucleoporin nup45 (Nuclear pore protein nup45)	#N/A
OnuG1550	0	4	6	2	0	3	Pre-mRNA polyadenylation factor fip-1	#N/A	x
OnuG1552	0	0	2	0	3	15	Beta-glucosidase L (Cellobiase L/Gentiobiase L)	#N/A	x
OnuG1553	5	2	10	0	0	6	Myo-inositol-monophosphatase	#N/A
OnuG1554	2	3	6	0	0	2	NAD-dependent histone deacetylase HST3 (Homologous to SIR2 protein 3)	#N/A
OnuG1558	2	4	8	0	2	4	Nrm1	#N/A
OnuG1559	0	13	27	2	17	25	Alcohol dehydrogenase 2	#N/A	x
OnuG1561	6	17	10	2	0	2	Putative uncharacterized protein	#N/A
OnuG1562	35	32	32	20	6	20	Conserved hypothetical protein	#N/A
OnuG1564	0	29	14	0	0	11	Choline dehydrogenase (CDH)	#N/A	x
OnuG1566	2	1	8	0	0	0	Aromatic peroxygenase (AaP)	#N/A
OnuG1568	2	3	4	0	0	0	Pentachlorophenol 4-monooxygenase	#N/A
OnuG1571	2	0	1	0	0	2	Putative uncharacterized protein	#N/A
OnuG1576	19	1	8	6	0	2	FAM50 family protein	#N/A
OnuG1577	14	0	8	12	0	2	Putative uncharacterized protein	#N/A
OnuG1578	8	19	9	11	5	14	Maltose fermentation regulatory protein MAL13	#N/A
OnuG1580	36	31	34	13	13	2	UDP-glucose 6-dehydrogenase	#N/A	x
OnuG1581	4	4	6	1	0	1	C2HC5 finger protein	#N/A
OnuG1582	0	4	14	2	0	3	Quinidine resistance protein 2	#N/A	x
OnuG1585	4	0	2	0	2	0	Putative uncharacterized protein	#N/A
OnuG1586	36	47	55	15	12	14	L-aminoadipate-semialdehyde dehydrogenase large subunit	OpOTHER3	x
OnuG1587	63	81	132	32	27	65	Malate dehydrogenase, mitochondrial	#N/A	x
OnuG1588	85	31	60	20	8	17	Cation transporting protein	#N/A	x
OnuG1590	2	1	2	0	0	1	Putative uncharacterized protein	#N/A
OnuG1593	9	7	21	2	4	7	Peroxin 11c	#N/A
OnuG1594	5	26	13	2	5	6	Ribosome assembly protein 1 (EF-2 like GTPase)	#N/A
OnuG1595	6	20	24	2	9	4	Universal stress protein family domain containing protein	#N/A
OnuG1597	23	35	32	5	4	12	Eukaryotic translation initiation factor 3 subunit L (eIF3l)	#N/A
OnuG1598	11	12	5	0	10	5	Golgi pH regulator	#N/A
OnuG1601	4	2	4	0	0	0	Increased rDNA silencing protein 4	#N/A
OnuG1602	21	36	21	3	10	6	Translation initiation factor 4b	#N/A
OnuG1604	59	113	127	28	24	52	Putative uncharacterized protein	#N/A
OnuG1605	8	10	45	12	16	15	Putative uncharacterized protein	#N/A
OnuG1606	2	1	7	4	4	2	Putative uncharacterized protein	#N/A	x
OnuG1607	52	28	57	17	18	12	rRNA biogenesis protein rrp5	#N/A
OnuG1608	22	12	25	3	7	10	Putative uncharacterized protein	#N/A	x
OnuG1609	10	10	12	4	2	4	Mitochondrial-processing peptidase subunit alpha	#N/A
OnuG1610	23	14	32	6	11	8	E3 ubiquitin-protein ligase DMA1 (Checkpoint forkhead associated with RING domains-containing protein 1)	#N/A
OnuG1611	16	25	12	2	4	1	Vacuolar protein sorting	#N/A
OnuG1612	2	2	4	0	0	4	Autophagy protein 16	#N/A	x
OnuG1613	14	10	6	1	0	6	Histone-lysine N-methyltransferase, H3 lysine-79 specific	#N/A
OnuG1614	21	14	12	2	8	5	Prephenate dehydrogenase	#N/A
OnuG1615	6	2	2	0	0	0	RCC1 domain-containing protein	#N/A
OnuG1617	0	3	6	0	4	4	Putative uncharacterized protein	#N/A
OnuG1618	17	7	15	0	3	3	Repressible alkaline phosphatase	#N/A
OnuG1619	4	4	1	2	4	3	Putative uncharacterized protein	#N/A
OnuG1620	23	27	55	4	20	11	PXMP2/4 family protein 3	#N/A
OnuG1621	10	4	3	0	2	4	Vacuolar-sorting protein SNF8 (ESCRT-II complex subunit VPS22)	#N/A
OnuG1622	60	39	80	11	17	19	40S ribosomal protein S16	#N/A
OnuG1623	2	2	2	2	0	0	Aar2 domain containing protein	#N/A
OnuG1624	23	28	60	6	13	16	C2H2 transcription factor	#N/A	x
OnuG1626	51	28	49	16	18	11	ATP-dependent RNA helicase dbp-2	#N/A	x
OnuG1627	5	4	4	0	0	2	Putative hydroxymethylpyrimidine/phosphomethylpyrimidine kinase 2	#N/A
OnuG1628	23	26	36	5	8	16	Hr1-like Rho-binding repeat protein	#N/A
OnuG1629	5	8	17	2	2	2	Uricase	#N/A
OnuG1630	10	4	7	2	3	6	54S ribosomal protein L23, mitochondrial (YmL23)	#N/A
OnuG1631	2	5	5	0	0	2	Superoxide dismutase copper chaperone	#N/A
OnuG1631.1	8	11	18	3	6	11	NADPH oxidase regulator	#N/A	x
OnuG1632.1	2	3	0	0	0	1	Conserved hypothetical protein	#N/A
OnuG1633	23	20	33	5	5	11	60S ribosomal protein L34-B	#N/A
OnuG1634	2	11	2	0	0	0	NADH dehydrogenase (ubiquinone) 1 alpha subcomplex assembly factor 3	#N/A
OnuG1635	17	2	8	2	2	2	mRNA-capping enzyme (Polynucleotide 5'-triphosphatase)	#N/A
OnuG1638	3	0	0	2	2	2	ATP-dependent Clp protease proteolytic subunit	#N/A	x
OnuG1639	10	13	31	2	4	6	Dihydroxy-acid dehydratase DAD 4.2.1.9	#N/A	x
OnuG1640	5	7	4	2	2	0	Putative lysophosphatidic acid:oleoyl-CoA acyltransferase (LPAAT)	#N/A
OnuG1641	2	2	1	0	2	0	Kinesin-like protein klpA	#N/A	x
OnuG1642	19	27	53	2	14	32	Probable sucrose utilization protein SUC1	#N/A	x
OnuG1643	9	7	36	11	13	33	Eliciting plant response protein	#N/A	x
OnuG1644	8	7	26	2	6	6	Thioesterase	#N/A
OnuG1645	6	14	16	0	8	5	Cytochrome P450 (CYP609D1)	#N/A
OnuG1646	0	2	4	0	0	2	Ubiquitination network signaling protein	#N/A
OnuG1647	50	85	150	13	20	47	Ubiquitination network signaling protein	#N/A
OnuG1648	0	4	3	0	0	4	Putative uncharacterized protein	#N/A
OnuG1650	22	23	36	4	4	8	Sam-binding motif containing protein	#N/A
OnuG1651	43	35	57	7	17	7	Glucose-repressible alcohol dehydrogenase transcriptional effector	#N/A
OnuG1652	17	11	18	4	6	12	Putative uncharacterized protein	#N/A
OnuG1653	6	16	16	4	12	8	Lipase, class 3	#N/A
OnuG1657	82	109	186	19	28	47	Glycoside hydrolase family 72	#N/A	x
OnuG1659	6	17	9	2	0	4	N amino acid transport system protein (Methyltryptophan resistance protein)	#N/A
OnuG1660	8	4	8	4	2	0	Putative uncharacterized protein	#N/A
OnuG1663	2	0	2	0	0	2	Decapping enzyme	#N/A
OnuG1664	27	33	46	2	6	12	Phosphatase family protein	#N/A
OnuG1668	52	51	68	26	28	24	60S ribosomal protein L16	#N/A
OnuG1669	31	14	19	20	4	7	Bag domain containing protein	#N/A
OnuG1670	26	24	29	13	6	11	Glutaredoxin	#N/A
OnuG1671	12	26	21	7	0	10	Altered inheritance of mitochondria protein 18, mitochondrial	#N/A
OnuG1673	37	17	43	4	1	6	SCF E3 ubiquitin ligase complex F-box protein grrA	#N/A
OnuG1674	28	33	33	5	11	4	40S ribosomal protein S20	#N/A
OnuG1675	7	11	19	5	4	13	SH3 domain-containing protein PJ696.02	#N/A
OnuG1676	35	10	13	2	0	8	Anthranilate n-hydroxycinnamoyl/benzoyltransferase	#N/A
OnuG1677	16	14	15	2	5	6	Putative uncharacterized protein	#N/A
OnuG1678	7	8	5	0	2	4	Beta-glucosidase M (Cellobiase M/Gentiobiase M)	#N/A	x
OnuG1679	18	15	18	2	4	4	Poly(A) RNA polymerase protein 2 (DNA polymerase kappa)	#N/A
OnuG1681	56	140	180	6	2	6	Ammonium transporter mep2	#N/A	x
OnuG1683	10	13	12	5	5	8	Ubiquitin conjugating enzyme E2 6	#N/A
OnuG1684	16	15	9	6	2	4	Mitochondrial outer membrane protein	#N/A
OnuG1685	2	2	0	0	0	2	Acetyltransferase	#N/A
OnuG1687	2	5	0	8	2	0	2og-Fe oxygenase family protein	#N/A
OnuG1688	0	6	5	2	0	0	Carbohydrate-binding module family 18	#N/A
OnuG1689	7	4	10	0	2	0	Elongator complex protein 3 (Gamma-toxin target 3)	#N/A
OnuG1690	15	16	46	8	4	12	Succinyl-synthetase alpha	#N/A
OnuG1692	2	12	14	2	4	4	Probable inorganic polyphosphate/ATP-NAD kinase 3 PolyP/ATP NAD kinase 3	#N/A
OnuG1693	10	6	9	0	1	2	Uncharacterized acyltransferase	#N/A
OnuG1694	4	2	13	0	0	0	DUF89 domain containing protein	#N/A
OnuG1695	2	2	4	0	0	0	Taurine catabolism dioxygenase family protein	#N/A
OnuG1696	7	21	6	0	0	0	Tetratricopeptide repeat domain containing protein	#N/A
OnuG1697	14	0	4	3	0	5	Translocation protein sec72	#N/A
OnuG1705	2	18	14	2	2	4	D-isomer specific 2-hydroxyacid dehydrogenase	#N/A
OnuG1706	19	16	3	15	0	10	Ubiquitin conjugating enzyme E2 1	#N/A
OnuG1707	32	23	34	14	10	6	26S protease regulatory subunit 4 homolog (Protein mts2)	#N/A	x
OnuG1708	24	11	33	11	10	10	Bar adaptor protein	#N/A
OnuG1709	3	0	3	0	0	1	Peptidyl-tRNA hydrolase 2	#N/A
OnuG1710	33	29	26	4	2	7	3-ketosteroid-delta-1-dehydrogenase	#N/A
OnuG1711	8	13	17	2	0	2	Major facilitator superfamily transporter	#N/A
OnuG1713	22	22	37	0	10	7	C2H2 type zinc finger domain containing protein	#N/A	x
OnuG1716	0	7	0	5	0	4	WW domain-containing oxidoreductase	#N/A
OnuG1717	2	2	12	2	0	5	Glutathione S-transferase	#N/A
OnuG1718	2	4	2	0	0	0	Cyclin CCL1	#N/A
OnuG1720	4	2	6	4	2	2	Actin-like protein arp-6	#N/A
OnuG1721	5	6	12	2	0	23	Actin patch protein 1	#N/A
OnuG1722	10	12	31	6	5	9	Adenylosuccinate synthetase	#N/A	x
OnuG1726	20	23	16	0	2	7	mRNA-capping enzyme subunit beta (Polynucleotide 5'-triphosphatase)	#N/A	x
OnuG1727	34	54	83	22	15	37	Isoflavone reductase homolog IRL	#N/A
OnuG1728	8	3	5	3	1	4	Cupin	#N/A
OnuG1729	1	7	6	2	0	1	F-box domain-containing protein	#N/A
OnuG1730	5	4	4	0	6	4	F-box domain-containing protein	#N/A
OnuG1731	0	2	5	0	0	2	Major facilitator superfamily transporter multidrug resistance	#N/A	x
OnuG1733	9	12	23	0	4	2	Putative uncharacterized protein	#N/A
OnuG1735	14	10	10	4	4	4	Putative squalene synthetase	OpTERP2
OnuG1736	44	109	123	18	25	41	NAD dependent epimerase	#N/A
OnuG1737	19	23	31	12	1	19	Heat shock protein dnaJ	#N/A
OnuG1738	4	6	5	0	4	2	Putative uncharacterized protein	#N/A
OnuG1739	7	2	3	5	2	2	Cytochrome b5 reductase 4	#N/A
OnuG1740	5	1	3	0	0	4	DNA damage response protein	#N/A
OnuG1741	2	8	5	0	2	0	GPI mannosyltransferase 1	#N/A
OnuG1743	0	2	1	0	2	2	4-O-methyl-glucuronoyl methylesterase	#N/A
OnuG1744	12	6	0	11	0	0	ABC transporter B family member 6	#N/A	x
OnuG1745	22	3	7	7	2	5	Putative uncharacterized protein	#N/A
OnuG1748	8	18	11	6	4	7	Sulfite oxidase	#N/A	x
OnuG1749	65	79	83	15	6	26	26S proteasome regulatory subunit RPN2	#N/A
OnuG1750	30	62	71	2	0	2	Ncs1 allantoate transporter	#N/A
OnuG1751	0	18	17	6	9	11	Quinate permease (Quinate transporter)	#N/A	x
OnuG1753	6	4	13	2	3	1	Protoheme IX farnesyltransferase (Heme O synthase)	OpTERP5
OnuG1758	0	1	5	1	2	0	GIY-YIG catalytic endonuclease domain containing protein	#N/A
OnuG1759	56	60	85	17	15	14	PHD transcription factor	#N/A	x
OnuG1760	3	1	1	0	0	1	Transcription initiation factor TFIID subunit 6	#N/A
OnuG1761	9	4	9	1	0	0	Ras-related GTP-binding protein A (Rag A)	#N/A
OnuG1762	12	18	15	3	4	0	CDC48-dependent protein degradation adaptor protein	#N/A
OnuG1764	9	2	11	4	1	3	Mitochondrial inner membrane protein OXA1	#N/A
OnuG1765	4	7	14	0	0	0	Uracil catabolism protein 4 (Pyrimidine-degrading protein 14)	#N/A
OnuG1766	21	5	10	1	0	0	Pre-mRNA-splicing factor sap61 (Spliceosome-associated protein 61)	#N/A	x
OnuG1767	10	8	10	9	6	6	ATP-dependent RNA helicase FAL1	#N/A	x
OnuG1768	2	3	0	0	0	1	Putative uncharacterized protein	#N/A
OnuG1769	14	13	18	2	5	3	Succinate dehydrogenase cytochrome B560 subunit	#N/A
OnuG1770	2	1	0	0	0	1	Succinate dehydrogenase cytochrome B560 subunit	#N/A
OnuG1774	47	74	117	27	30	45	Nucleoside diphosphate kinase	#N/A
OnuG1775	39	43	52	4	3	15	Glucosidase 2 subunit alpha (Alpha-glucosidase II subunit alpha)	#N/A	x
OnuG1776	6	6	14	1	0	4	Putative uncharacterized protein	#N/A
OnuG1776.1	3	3	2	1	1	1	Ankyrin-1 (ANK-1)	#N/A
OnuG1777	3	3	6	0	0	2	Putative uncharacterized protein	#N/A	x
OnuG1779	2	2	9	2	0	0	Putative uncharacterized protein	#N/A
OnuG1780	13	13	22	0	3	4	Mitogen-activated protein kinase spm1 (MAP kinase spm1)	#N/A	x
OnuG1781	3	0	2	0	0	2	Low molecular weight phosphotyrosine protein phosphatase	#N/A
OnuG1782	11	13	13	6	4	5	40S ribosomal protein S30	#N/A
OnuG1789	2	4	9	1	0	4	Putative uncharacterized protein	#N/A
OnuG1792	4	8	0	0	4	0	MAC1 interacting protein 1	#N/A
OnuG1793	1	0	8	2	2	4	Vegetative incompatibility protein Het-E	#N/A
OnuG1795	29	36	59	11	14	22	Vacuolar sorting-associated protein	#N/A
OnuG1796	3	2	0	6	4	0	Putative uncharacterized protein	#N/A
OnuG1797	25	4	30	14	2	12	Imidazole glycerol phosphate synthase subunit hisHF	#N/A
OnuG1798	99	63	68	59	16	54	Ornithine decarboxylase antizyme	#N/A
OnuG1800	16	29	49	2	1	12	Cys-Gly metallodipeptidase dug1 (GSH degradosomal complex subunit DUG1)	#N/A
OnuG1802	2	2	6	2	0	0	Gramicidin s synthetase 1	#N/A	x
OnuG1804	12	4	13	0	0	4	HPP family protein	#N/A
OnuG1805	2	10	4	0	0	3	Putative uncharacterized protein	#N/A
OnuG1806	4	11	9	0	3	6	Dynactin arp1 p25 subunit	#N/A
OnuG1807	8	6	0	0	0	2	Dynactin subunit 5 (Dynactin subunit p25)	#N/A
OnuG1808	6	4	8	2	0	0	Nitronate monooxygenase	#N/A
OnuG1810	0	4	1	0	1	1	Flavin-containing monooxygenase	#N/A
OnuG1811	7	2	16	0	4	0	Uncharacterized vacuolar membrane protein YML018C	#N/A
OnuG1813	2	7	7	0	13	2	Chitinase 1	#N/A	x
OnuG1816	0	0	2	0	2	2	Putative uncharacterized protein	#N/A
OnuG1818	10	12	24	4	4	4	Argininosuccinate synthase/Citrulline-aspartate ligase	#N/A
OnuG1819	1	10	6	2	2	1	NADH dehydrogenase (ubiquinone) 1 beta subcomplex subunit 7	#N/A
OnuG1820	11	34	35	7	18	18	Methyltetrahydropteroyltriglutamate-homocysteine s-methyltransferase	#N/A
OnuG1822	4	20	23	8	4	14	Uncharacterized oxidoreductase	#N/A
OnuG1823	31	33	27	5	5	8	Putative uncharacterized protein	#N/A
OnuG1824	14	5	22	2	1	6	Transcription factor MBP1 (MBF subunit p120)	#N/A	x
OnuG1825	8	5	8	0	2	3	Putative uncharacterized protein	#N/A
OnuG1826	90	59	110	13	19	15	Amino-acid permease BAT1 homolog	#N/A
OnuG1827	3	3	1	0	1	1	DNA-directed RNA polymerase I subunit RPA43	#N/A
OnuG1828	3	3	3	0	2	4	Isoflavone reductase (IFR)	#N/A
OnuG1829	5	2	2	0	0	0	Major facilitator superfamily transporter glucose	#N/A	x
OnuG1831	18	25	35	18	18	16	Actin-related protein 2	#N/A
OnuG1832	2	2	4	0	0	4	Serine/threonine-protein kinase SSN3	#N/A	x
OnuG1833	6	4	2	0	0	2	ADP-ribosylation factor 6	#N/A
OnuG1834	14	15	6	5	0	4	Saga complex component	#N/A
OnuG1835	2	6	2	0	0	0	Aldehyde reductase 2	#N/A
OnuG1838	16	10	11	1	4	6	GTP cyclohydrolase-2	#N/A
OnuG1839	14	4	8	4	0	4	Putative uncharacterized protein	#N/A
OnuG1840	0	0	4	2	0	1	Putative uncharacterized protein	#N/A
OnuG1841	29	35	62	13	8	31	40S ribosomal protein S24-B	#N/A
OnuG1842	2	12	24	2	6	4	Putative uncharacterized protein	#N/A
OnuG1843	12	27	16	2	6	14	Mannose-6-phosphate isomerase 5.3.1.8	#N/A	x
OnuG1845	5	8	5	0	0	4	Peptidyl-prolyl cis-trans isomerase-like 4 (PPIase)	#N/A
OnuG1848	6	8	18	2	2	8	Delta(12) fatty acid desaturase	#N/A
OnuG1851	245	81	100	67	12	5	Zinc-binding dehydrogenase	#N/A	x
OnuG1855	5	2	4	4	2	2	Choline dehydrogenase (CDH)	#N/A	x
OnuG1856	2	4	2	4	0	0	Tachykinin family protein	#N/A
OnuG1857	83	291	478	60	234	248	Maltose permease	#N/A	x
OnuG1859	168	531	850	56	566	768	Quinate permease (Quinate transporter)	#N/A	x
OnuG1861	32	49	111	13	20	31	Quinic acid utilization activator	#N/A	x
OnuG1862	3	8	21	2	7	5	Shikimate dehydrogenase substrate binding domain-containing protein	#N/A
OnuG1867	9	16	39	2	14	14	High affinity methionine permease	#N/A
OnuG1868	0	8	2	0	6	0	15-hydroxyprostaglandin dehydrogenase	#N/A
OnuG1869	0	15	31	4	12	12	Putative uncharacterized protein	#N/A
OnuG1870	6	21	21	2	13	16	Tannase	#N/A
OnuG1872	34	71	107	6	31	35	Serine/threonine-protein kinase RIM15	#N/A	x
OnuG1873	5	12	4	0	0	2	Lipase, gdsl	#N/A
OnuG1874	2	14	8	0	3	2	COP9 signalosome complex subunit 4 (Signalosome subunit 4)	#N/A
OnuG1875	0	6	0	0	2	1	Putative uncharacterized protein	#N/A
OnuG1876	110	48	77	42	31	26	Zinc-binding oxidoreductase	#N/A
OnuG1877	24	22	47	6	20	20	Transcriptional regulator CRZ1	#N/A	x
OnuG1878	18	12	20	4	3	6	Vegetative incompatibility protein Het-X	#N/A
OnuG1880	14	29	49	4	12	4	Beta-ketoacyl synthase domain-containing protein	OpPKS4	x
OnuG1881	0	3	8	2	0	1	Zinc-type alcohol dehydrogenase-like protein C2E1P3.01	#N/A
OnuG1882	10	8	6	0	0	0	Fluconazole resistance protein 1	#N/A	x
OnuG1883	2	8	10	2	2	2	GPI ethanolamine phosphate transferase 2	#N/A	x
OnuG1884	17	10	20	4	2	2	Condensin complex subunit 3 (CAPG homolog)	#N/A
OnuG1885	4	9	13	5	6	6	Ribosome biogenesis protein	#N/A	x
OnuG1886	39	17	28	8	10	16	Protein RTA1	#N/A
OnuG1887	2	0	2	0	0	4	Sterol uptake control protein 2 (Mannoprotein regulation by oxygen protein 4)	#N/A	x
OnuG1888	15	9	33	8	2	4	NIPA-like protein 2	#N/A
OnuG1889	1	0	8	0	6	4	Acetate/butyrate-CoA ligase AAE7 (AMP-binding protein 7)	#N/A
OnuG1890	2	8	4	2	3	3	Beta-glucosidase 1B (Cellobiase 1B)	#N/A
OnuG1891	8	5	2	3	0	3	Putative uncharacterized protein	#N/A
OnuG1892	6	10	22	0	2	9	Putative uncharacterized protein	#N/A
OnuG1893	8	5	8	6	8	16	Putative uncharacterized protein	#N/A
OnuG1894	4	6	6	0	0	5	Vegetative incompatibility protein Het-6	#N/A
OnuG1895	4	0	1	2	0	2	Interferon-induced GTP-binding protein Mx2	#N/A
OnuG1900	244	565	704	80	226	367	P-type calcium transporter	#N/A	x
OnuG1901	20	12	44	19	15	27	Tubulin-tyrosine ligase family protein	#N/A
OnuG1902	8	16	15	4	0	2	Putative uncharacterized protein	#N/A
OnuG1903	3	4	4	2	2	1	DASH complex subunit duo1 (Outer kinetochore protein duo1)	#N/A	x
OnuG1904	5	2	1	7	0	0	Putative uncharacterized protein	#N/A
OnuG1906	12	4	6	6	0	2	Methionyl-tRNA formyltransferase family	#N/A
OnuG1906.1	203	63	111	89	46	78	Conserved hypothetical protein	#N/A
OnuG1907	6	2	21	9	2	11	Putative dihydroorotate dehydrogenase A (fumarate)	#N/A
OnuG1908	4	9	18	11	0	4	DUF431 domain containing protein	#N/A
OnuG1909	17	17	32	10	10	16	Pheromone processing carboxypeptidase kex1	#N/A	x
OnuG1910	184	458	476	105	184	181	Meiotic sister chromatid recombination protein ish1	#N/A
OnuG1912	14	18	16	4	6	14	Putative uncharacterized protein	#N/A
OnuG1913	7	10	10	2	2	0	Adenine phosphoribosyltransferase APRT 2.4.2.7	#N/A
OnuG1916	2	4	4	0	0	0	Actin cytoskeleton-regulatory complex protein pan1	#N/A	x
OnuG1917	2	0	4	0	0	1	Golgi apparatus membrane protein TVP18	#N/A
OnuG1918	34	43	72	29	26	37	Putative uncharacterized protein	#N/A
OnuG1919	54	41	51	11	8	10	COPi vesicle coat subunit	#N/A
OnuG1920	14	10	16	8	8	2	Mitochondrial fmn-dependent dehydrogenase	#N/A	x
OnuG1921	14	69	74	2	50	38	Putative uncharacterized protein	#N/A
OnuG1922	10	9	14	6	8	5	Probable proteasome subunit beta type-4	#N/A
OnuG1923	1	4	2	0	0	2	Meiotically up-regulated gene 151 protein	#N/A
OnuG1924	32	11	37	5	6	2	Major facilitator superfamily transporter phosphate	#N/A
OnuG1926	44	45	92	43	27	32	Alpha-l-arabinofuranosidase	#N/A
OnuG1927	3	14	18	7	11	13	Uncharacterized transcriptional regulatory protein YKL222C	#N/A	x
OnuG1928	80	139	236	146	111	167	Maltose permease	#N/A	x
OnuG1931	2	9	9	5	6	4	J-type co-chaperone JAC1, mitochondrial (J-type accessory chaperone 1)	#N/A
OnuG1932	6	12	8	0	2	8	Putative uncharacterized protein	#N/A
OnuG1933	7	8	21	0	2	4	Snf2 family helicase	#N/A
OnuG1934	23	30	27	13	7	9	Zinc finger transcription factor YRR1 (Pleiotropic drug-resistance protein 2)	#N/A	x
OnuG1935	21	23	23	4	6	26	26S protease regulatory subunit	#N/A	x
OnuG1937	51	69	46	21	16	28	Glucosamine-6-phosphate synthase	#N/A	x
OnuG1938	29	44	53	4	7	6	Eukaryotic translation initiation factor 3 subunit D (eIF3d)	#N/A
OnuG1939	6	2	16	2	0	6	Snf2 family helicase	#N/A
OnuG1940	11	9	9	1	0	5	DNA cross-link repair protein pso2/snm1	#N/A
OnuG1941	0	2	1	0	0	2	U6 snRNA-associated Sm-like protein LSm2	#N/A
OnuG1942	4	5	13	1	2	4	Nuclear transcription factor Y subunit A-7	#N/A	x
OnuG1944	10	3	11	0	2	3	Fanconi-associated nuclease 1 homolog	#N/A
OnuG1946	39	35	48	9	17	12	40S ribosomal protein S13 (S15)	#N/A
OnuG1947	15	9	19	4	3	3	Splicing factor U2AF 50 kDa subunit (U2 snRNP auxiliary factor large subunit)	#N/A
OnuG1949	41	15	37	15	6	6	Splicing factor 3B subunit 1 (Spliceosome-associated protein 155)	#N/A
OnuG1950	7	37	48	4	8	11	S-adenosylmethionine synthase (AdoMet synthase)	#N/A	x
OnuG1952	6	13	21	0	2	0	Protein STB5	#N/A	x
OnuG1953	4	10	18	0	2	0	Peroxisomal primary amine oxidase (Copper amine oxidase/Methylamine oxidase)	#N/A	x
OnuG1954	13	11	16	0	0	4	Amino acid permease family protein, putative	#N/A
OnuG1955	41	65	90	13	10	17	Aldehyde dehydrogenase	#N/A
OnuG1957	2	2	5	0	0	2	Neuroligin-4, Y-linked (Neuroligin Y)	#N/A	x
OnuG1959	37	58	62	3	19	18	Putative C2H2 zinc finger protein	#N/A	x
OnuG1960	19	26	20	0	2	0	Sterol uptake control protein 2 (Mannoprotein regulation by oxygen protein 4)	#N/A	x
OnuG1961	3	4	10	0	0	3	AP-1-like transcription factor (Caffeine resistance protein 3)	#N/A
OnuG1962	4	22	17	0	5	2	Putative uncharacterized protein	#N/A
OnuG1963	33	53	50	2	11	18	Pre-mRNA-splicing factor CWC22 homolog (Nucampholin)	#N/A	x
OnuG1964	1	4	2	2	0	0	Dihydropyrimidinase	#N/A
OnuG1966	73	87	127	8	12	0	Amino acid permease	#N/A
OnuG1967	0	2	5	4	2	13	Quinate permease (Quinate transporter)	#N/A	x
OnuG1969	20	21	8	1	4	0	Putative uncharacterized protein	#N/A
OnuG1971	4	2	0	2	0	0	Putative uncharacterized protein	#N/A
OnuG1972	16	4	14	6	0	2	Tor signaling pathway regulator	#N/A
OnuG1973	6	2	0	1	2	1	3-methyl-2-oxobutanoate hydroxymethyltransferase	#N/A
OnuG1976	4	0	3	0	2	6	Ras modification protein ERF4	#N/A
OnuG1977	22	20	18	2	12	8	tRNA exportin	#N/A
OnuG1978	11	27	17	0	6	9	Structure-specific recognition protein	#N/A
OnuG1980	77	48	69	16	19	30	Putative uncharacterized protein	#N/A	x
OnuG1981	8	10	14	4	2	3	Aspartyl aminopeptidase	#N/A
OnuG1982	15	16	18	2	0	8	DUF1740 domain containing protein	#N/A
OnuG1983	11	18	9	0	4	7	H(+)/Cl(-) exchange transporter 5 (Chloride channel protein 5)	#N/A	x
OnuG1984	2	0	4	0	0	2	Kinesin family protein	#N/A
OnuG1986	7	2	5	0	1	3	Putative uncharacterized protein	#N/A
OnuG1987	6	6	9	2	0	4	Translation machinery-associated protein 20	#N/A
OnuG1988	2	8	7	4	0	3	Putative uncharacterized protein	#N/A
OnuG1989	4	14	11	2	0	5	Putative apospory-associated protein c	#N/A
OnuG1991	4	2	8	2	0	0	Ankyrin repeat domain-containing protein	#N/A
OnuG1992	2	6	7	2	0	4	Putative uncharacterized protein	#N/A
OnuG1993	12	24	25	0	4	2	Alpha beta hydrolase fold family	#N/A
OnuG1994	0	1	8	2	2	2	Putative uncharacterized protein	#N/A
OnuG1996	8	7	21	1	11	6	Succinate dehydrogenase (ubiquinone) cytochrome b small subunit, mitochondrial (CybS)	#N/A
OnuG1997	21	6	14	12	7	9	Tyrosyl-tRNA synthetase	#N/A
OnuG1998	4	4	11	1	2	4	Nitrogen permease regulator 2 homolog	#N/A
OnuG1999	31	39	28	15	1	14	Ubiquitin-like protein	#N/A
OnuG2000	5	3	7	6	3	5	Chromodomain Y-like protein (CDY-like)	#N/A	x
OnuG2001	2	6	18	12	2	5	Quinone oxidoreductase-like protein 2 homolog	#N/A	x
OnuG2002	11	19	19	2	8	10	Importin beta-like protein KAP120 (Karyopherin-120)	#N/A
OnuG2003	6	6	3	0	0	0	Putative uncharacterized protein	#N/A	x
OnuG2004	8	8	9	0	0	2	Lysophospholipase plb1	#N/A	x
OnuG2005	2	10	7	0	0	2	Putative uncharacterized protein	#N/A
OnuG2006	1	3	6	0	0	1	Palmitoyltransferase PFA4 (Protein fatty acyltransferase 4)	#N/A	x
OnuG2007	31	30	39	4	4	14	Myosin-1 (Class I unconventional myosin) (Type I myosin)	#N/A	x
OnuG2008	0	9	13	0	4	0	NADPH oxidase	#N/A	x
OnuG2009	8	5	7	7	0	2	Telomere length regulator protein rif1	#N/A
OnuG2010	4	10	10	0	1	2	Synembryn-like protein C3E7.04c	#N/A	x
OnuG2012	0	12	16	4	8	8	mRNA cleavage and polyadenylation specificity factor complex subunit	#N/A	x
OnuG2014	11	7	2	2	0	4	DUF1776 domain containing protein	#N/A
OnuG2018	5	11	17	0	0	2	Uncharacterized transcriptional regulatory protein C320.03	#N/A
OnuG2019	7	7	13	0	0	6	Penicillin-binding protein	#N/A
OnuG2019.1	8	13	17	6	3	5	Nuclear transport factor 2 (NTF-2)	#N/A
OnuG2020	9	26	24	0	7	0	ER degradation-enhancing alpha-mannosidase-like protein 1	#N/A
OnuG2023	23	20	24	8	8	18	Regulatory protein LEU3	#N/A	x
OnuG2024	0	4	10	0	2	0	Siderophore iron transporter 3	#N/A	x
OnuG2025	8	29	37	8	8	0	Tripeptidyl aminopeptidase (Tap)	#N/A
OnuG2026	21	13	11	8	6	2	Putative uncharacterized protein	#N/A
OnuG2027	0	6	6	2	1	8	Fungal transcriptional regulatory protein	#N/A	x
OnuG2028	31	12	21	13	3	3	Thioredoxin reductase	#N/A	x
OnuG2029	18	12	30	8	2	9	Ref(2)P (Refractory to sigma P)	#N/A
OnuG2030	0	0	0	2	1	2	Vanillin dehydrogenase	#N/A
OnuG2031	0	2	3	2	0	0	Putative uncharacterized protein	#N/A
OnuG2033	4	13	6	0	0	0	Putative uncharacterized protein	#N/A
OnuG2034	2	3	8	1	2	0	Putative uncharacterized protein	#N/A
OnuG2035	1	3	2	0	0	0	Phospho-2-dehydro-3-deoxyheptonate aldolase	#N/A
OnuG2036	5	0	2	0	0	1	RNA exonuclease 4	#N/A	x
OnuG2037	73	21	50	20	18	20	Peroxisomal targeting signal receptor (Peroxin-5)	#N/A	x
OnuG2038	44	36	51	16	11	31	Laminin subunit alpha (Laminin A chain)	#N/A
OnuG2039	7	12	5	3	2	6	Putative uncharacterized protein	#N/A
OnuG2040	6	2	13	0	3	0	54S ribosomal protein L6, mitochondrial (YmL16)	#N/A
OnuG2042	4	2	0	1	0	0	Transcription initiation factor TFIID subunit 9 (TAFII-17)	#N/A
OnuG2043	8	26	49	5	3	16	Nuclear elongation and deformation protein 1	#N/A
OnuG2044	21	38	82	2	9	10	Fibronectin type 3 domain containing protein	#N/A
OnuG2046	0	3	2	0	2	2	FAD dependent oxidoreductase superfamily	#N/A
OnuG2047	5	9	4	0	2	2	Mannosyl-oligosaccharide 1,2-alpha-mannosidase IB	#N/A	x
OnuG2048	2	4	2	0	4	4	Probable U3 small nucleolar RNA-associated protein 11 (U3 snoRNA-associated protein 11)	#N/A
OnuG2049	2	0	1	2	2	0	Acetylserotonin methytransferase-like protein	#N/A
OnuG2050	2	3	6	1	2	2	Acetylserotonin methytransferase-like protein	#N/A
OnuG2051	6	5	9	2	2	0	Max-like protein X (Transcription factor-like protein 4)	#N/A	x
OnuG2052	2	2	2	0	2	2	Threonyl-tRNA synthetase	#N/A
OnuG2054	4	0	6	0	1	2	Putative uncharacterized protein	#N/A
OnuG2055	5	29	37	10	5	11	Urease	#N/A	x
OnuG2056	13	20	7	4	4	4	High mobility group protein 1 (High spontaneous mutagenesis protein 2)	#N/A	x
OnuG2057	19	24	18	2	10	2	3'(2'),5'-bisphosphate nucleotidase	#N/A
OnuG2058	10	29	50	6	9	8	Vegetative incompatibility protein Het-C	#N/A
OnuG2060	6	1	0	0	2	0	RING finger domain protein	#N/A
OnuG2061	11	10	14	2	2	4	Chromatin-remodeling complexes subunit NGG1 (Transcriptional adapter 3)	#N/A
OnuG2063	2	10	2	0	2	0	NAD-dependent protein deacetylase hst1 (Homologous to SIR2 protein 1)	#N/A	x
OnuG2064	10	8	13	0	2	1	G1 s regulator	#N/A
OnuG2065	2	0	6	0	2	0	Metallopeptidase	#N/A
OnuG2066	0	7	17	0	3	0	Sterol regulatory element-binding protein 1 (Processed sterol regulatory element-binding protein 1)	#N/A	x
OnuG2067	2	4	2	0	0	0	Uncharacterized oxidoreductase ORF334	#N/A
OnuG2069	1	4	4	0	1	2	Putative uncharacterized protein	#N/A
OnuG2070	4	10	13	4	1	11	Putative uncharacterized protein	#N/A
OnuG2071	3	7	7	2	2	2	Dynactin subunit 6	#N/A
OnuG2072	35	32	21	6	14	13	NADH-ubiquinone oxidoreductase 51 kDa subunit, mitochondrial	#N/A
OnuG2073	2	0	2	0	2	0	Putative uncharacterized protein	#N/A
OnuG2074	2	6	22	2	2	0	Nuclear-interacting partner of ALK (Nuclear-interacting partner of anaplastic lymphoma kinase)	#N/A
OnuG2075	15	19	32	15	4	8	Histidinol dehydrogenase	#N/A
OnuG2076	1	7	14	1	10	4	DNA damage response protein WSS1 (Weak suppressor of SMT3 protein 1)	#N/A
OnuG2077	5	2	8	2	5	4	Deoxyhypusine hydroxylase	#N/A
OnuG2078	1	0	2	0	2	0	DNA-directed RNA polymerase I subunit RPA12	#N/A
OnuG2079	65	43	59	4	25	26	Sister chromatid cohesion protein	#N/A
OnuG2080	14	28	33	4	2	11	DUF500 domain containing protein	#N/A
OnuG2081	2	3	2	0	0	2	Small nuclear ribonucleoprotein Sm-D2 (snRNP core protein D2)	#N/A
OnuG2082	17	41	60	12	10	13	Threonine-tRNA ligase	#N/A
OnuG2083	6	29	24	1	9	5	Putative uncharacterized protein	#N/A
OnuG2084	6	5	8	0	0	0	Putative uncharacterized protein	#N/A
OnuG2085	2	17	8	0	0	0	E3 ubiquitin-protein ligase RNF216	#N/A
OnuG2086	55	123	141	29	47	69	Peroxisomal multifunctional beta-oxidation protein	#N/A	x
OnuG2087	0	3	6	0	2	10	Uridine/cytidine kinase	#N/A
OnuG2088	9	3	6	1	2	2	Putative uncharacterized protein	#N/A
OnuG2089	11	2	10	1	0	3	Cytosolic Fe-S cluster assembly factor NBP35 (Nucleotide-binding protein 35)	#N/A
OnuG2090	4	7	8	0	0	2	Gmf family protein	#N/A
OnuG2091	5	6	8	2	1	0	NADH-ubiquinone oxidoreductase	#N/A
OnuG2092	1	6	12	0	1	0	Putative uncharacterized protein	#N/A
OnuG2093	13	10	6	0	8	9	Peroxisomal-enoyl-isomerase	#N/A
OnuG2094	11	6	6	4	3	0	Putative ATP-dependent helicase HRQ1 (Homologous to recQ protein 1)	#N/A
OnuG2095	30	1	16	0	4	4	DEAD DEAH box DNA helicase	#N/A
OnuG2096	9	14	15	3	4	6	Potassium channel, voltage-dependent transporter	#N/A
OnuG2098	2	7	2	0	1	4	NADH-ubiquinone oxidoreductase	#N/A
OnuG2099	12	11	26	4	0	6	NADH-ubiquinone oxidoreductase 29.9 kDa subunit, mitochondrial	#N/A
OnuG2100	4	5	6	0	0	1	3-ketosphinganine reductase	#N/A
OnuG2101	17	8	9	2	4	0	Sas10 UTP3 family protein	#N/A
OnuG2102	10	6	9	2	5	2	Nucleolar pre-ribosomal-associated protein 2 (Unhealthy ribosome biogenesis protein 2)	#N/A
OnuG2103	2	0	5	0	0	1	Mitochondrial inner membrane organizing system protein NCU06495	#N/A
OnuG2104	3	3	5	2	0	0	SMR domain containing protein	#N/A
OnuG2105	17	22	37	2	10	10	Guanine nucleotide-binding protein alpha-O subunit / Mod-D partial suppressor of vegetative incompatibility	#N/A	x
OnuG2106	2	4	0	2	0	0	Putative uncharacterized protein	#N/A
OnuG2107	5	4	4	4	0	2	Cell division cycle protein 123	#N/A
OnuG2108	0	0	8	0	2	10	Pre-mRNA-splicing factor cwc-21	#N/A
OnuG2109	59	68	40	12	12	10	Cell division control protein 25	#N/A	x
OnuG2111	31	62	84	4	9	27	C2H2 finger domain containing protein	#N/A	x
OnuG2113	1	1	4	2	2	0	Glucanase b	#N/A
OnuG2114	25	3	21	2	2	10	Zonadhesin	#N/A	x
OnuG2115	38	41	54	10	8	14	Autophagy related lipase	#N/A	x
OnuG2116	6	5	10	0	0	4	Vacuolar protein sorting-associated protein 9b (Vacuolar protein-targeting protein 9b)	#N/A
OnuG2117	9	14	12	0	6	2	Alpha-actinin-like protein 1	#N/A
OnuG2120	11	7	9	5	4	4	Actin interacting protein 2	#N/A
OnuG2121	3	9	8	2	6	3	Proteasome component PRE6	#N/A
OnuG2122	10	1	4	5	0	2	Zinc finger protein	#N/A
OnuG2123	40	36	48	14	8	12	TFIIH complex helicase	#N/A
OnuG2124	4	2	8	0	2	2	Major facilitator superfamily transporter	#N/A
OnuG2126	12	13	13	9	11	2	Vacuolar amino acid transporter 3	#N/A
OnuG2127	7	1	5	0	0	2	Bis(5'-nucleosyl)-tetraphosphatase	#N/A
OnuG2128	3	4	2	0	4	3	Nitrogen assimilation transcription factor nit-4	#N/A	x
OnuG2131	4	11	9	0	1	2	Ras small monomeric GTPase	#N/A	x
OnuG2132	2	1	9	0	0	2	Molybdenum cofactor synthesis domain-containing protein	#N/A
OnuG2133	10	16	27	2	4	9	Protein STU1	#N/A
OnuG2134	18	36	37	10	8	8	Rho GTPase activator	#N/A
OnuG2135	4	1	1	0	0	0	Putative uncharacterized protein	#N/A
OnuG2136	0	11	1	0	2	0	FAD dependent oxidoreductase superfamily	#N/A
OnuG2137	9	31	13	2	11	8	Protein FAM214A	#N/A
OnuG2138	26	26	16	5	6	5	Translation regulator	#N/A
OnuG2139	10	28	20	11	4	8	Signal recognition particle 68 kDa protein (SRP68)	#N/A
OnuG2140	471	121	226	175	28	130	DnaK Heat shock protein 70	#N/A	x
OnuG2141	37	17	44	11	4	14	L-2-hydroxyglutarate, mitochondrial	#N/A
OnuG2143	12	8	12	6	2	19	Glycoside hydrolase family 92 protein	#N/A
OnuG2144	4	26	33	5	7	22	Phosphatidylethanolamine methyltransferase	#N/A
OnuG2145	12	16	21	3	0	6	Eukaryotic translation initiation factor 3 subunit G (eIF3g)	#N/A	x
OnuG2146	25	25	30	5	12	9	Transcriptional regulatory protein PHO23	#N/A	x
OnuG2147	14	9	8	0	3	6	Dehydrodolichyl diphosphate synthase	#N/A
OnuG2148	7	0	9	4	0	0	DSC E3 ubiquitin ligase complex subunit 2 (Defective for SREBP cleavage protein 2)	#N/A
OnuG2149	13	17	16	0	2	4	Laminin subunit alpha-2 (Laminin M chain)	#N/A
OnuG2150	4	5	8	0	0	0	Alanine racemase family	#N/A
OnuG2151	7	17	17	4	0	2	Actin-related protein 2/3 complex subunit 5 (Arp2/3 complex 16 kDa subunit) (p16-ARC)	#N/A
OnuG2152	0	8	7	0	0	2	NADH dehydrogenase (ubiquinone) 1 alpha subcomplex assembly factor 5 (Probable methyltransferase, mitochondrial)	#N/A
OnuG2153	27	34	35	6	10	20	AP-2 complex subunit alpha	#N/A
OnuG2154	23	58	70	3	22	19	Succinyl-CoA ligase	#N/A
OnuG2156	2	6	12	2	10	10	Phosphotransferase enzyme family protein	#N/A
OnuG2157	5	12	15	1	6	8	Protein Sey1	#N/A	x
OnuG2158	6	0	0	0	2	4	Ribonuclease H2 subunit A (RNase H2 subunit A)	#N/A
OnuG2159	5	1	4	7	0	2	Centromere protein 3 (CENP-C homolog)	#N/A	x
OnuG2160	28	39	31	8	9	8	Mitochondrial escape protein 2	#N/A
OnuG2161	5	4	10	2	2	4	Early meiotic induction protein 1	#N/A
OnuG2162	7011	1537	1874	4626	333	1203	Heat shock 70 kDa protein (HSP70)	#N/A	x
OnuG2163	100	80	61	16	19	29	Serine/threonine-protein kinase	#N/A
OnuG2164	6	12	12	2	2	0	Seryl-tRNA synthetase	#N/A
OnuG2165	21	19	18	11	1	4	Putative uncharacterized protein	#N/A
OnuG2166	5	5	4	6	4	0	Mitochondrial GTP GDP transporter	#N/A
OnuG2167	19	13	12	4	2	6	Cleavage and polyadenylation specificity factor subunit	#N/A
OnuG2168	16	24	22	7	3	2	Putative uncharacterized protein	#N/A
OnuG2169	0	6	2	0	2	2	Carbon-nitrogen family protein	#N/A
OnuG2170	4	14	8	0	0	2	Conidiophore development protein HymA	#N/A
OnuG2171	14	20	17	0	4	10	Centrin-binding protein	#N/A
OnuG2172	2	2	2	4	7	4	ARS binding protein 2	#N/A	x
OnuG2173	8	10	10	4	7	6	Peroxisomal membrane protein PMP47A	#N/A
OnuG2174	6	4	19	0	4	6	N-alpha-acetyltransferase 35, NatC auxiliary subunit (Protein MAK10 homolog)	#N/A
OnuG2175	6	9	4	0	3	0	Putative uncharacterized protein	#N/A
OnuG2176	25	16	22	6	4	6	Ubiquinol-cytochrome c reductase complex core protein	#N/A
OnuG2177	19	29	23	4	2	2	DNA-directed RNA polymerase III subunit RPC3	#N/A
OnuG2178	7	6	7	4	8	2	Actin-related protein	#N/A
OnuG2179	10	6	10	4	6	6	Flap structure-specific endonuclease	#N/A
OnuG2180	23	15	22	9	8	2	Putative uncharacterized protein	#N/A
OnuG2181	16	21	24	2	0	10	Putative uncharacterized protein	#N/A
OnuG2182	0	2	4	0	0	3	Putative uncharacterized protein	#N/A
OnuG2183	20	18	23	4	4	10	Serine/threonine-protein kinase ksg1	#N/A	x
OnuG2184	12	24	21	7	6	14	SWI/SNF and RSC complexes subunit ssr3	#N/A
OnuG2185	19	14	10	4	5	6	Short chain dehydrogenase reductase	#N/A
OnuG2186	0	2	3	0	0	2	Putative uncharacterized protein	#N/A
OnuG2187	2	16	19	2	0	9	Flocculation suppression protein (Protein SFL1)	#N/A	x
OnuG2188	7	8	10	0	0	2	Minichromosome loss protein 1 (DNA polymerase alpha accessory factor Mcl1)	#N/A
OnuG2189	14	5	5	3	0	0	WD repeat protein	#N/A
OnuG2191	6	5	5	0	4	3	Putative uncharacterized protein	#N/A
OnuG2192	9	7	17	2	0	3	Hsp70-like protein	#N/A
OnuG2193	5	15	12	2	2	6	Sporulation protein kinase pit1	#N/A	x
OnuG2194	19	146	190	19	103	149	Carnitine acetyl transferase	#N/A	x
OnuG2196	7	10	12	2	6	2	Putative uncharacterized protein	#N/A
OnuG2197	4	2	0	2	2	0	Putative uncharacterized protein	#N/A
OnuG2198	18	24	34	11	4	7	GTP-binding protein ypt1	#N/A	x
OnuG2199	10	4	10	8	2	0	Putative uncharacterized protein	#N/A
OnuG2200	4	5	4	0	0	2	Putative uncharacterized protein	#N/A
OnuG2201	3	4	4	2	0	2	Cytochrome c oxidase assembly protein	#N/A
OnuG2202	6	13	11	3	4	3	54S ribosomal protein L9, mitochondrial (YmL9)	#N/A
OnuG2203	6	2	0	1	0	0	DUF814 domain containing protein	#N/A
OnuG2205	8	8	10	3	6	2	DUF1000 domain containing protein	#N/A
OnuG2208	12	19	16	4	0	4	CHY and RING finger domain protein	#N/A
OnuG2209	6	28	22	10	0	8	Protein O-mannosyl transferase	#N/A	x
OnuG2210	2	2	12	0	0	4	Ras-related protein Rab-14	#N/A
OnuG2211	20	34	39	2	7	10	Uncharacterized choline transporter-like protein C1682.11c	#N/A
OnuG2212	43	23	34	26	10	32	Putative uncharacterized protein	#N/A
OnuG2213	10	10	10	4	3	3	ER membrane protein complex subunit 7	#N/A
OnuG2214	4	8	17	4	10	18	Homocysteine synthase	#N/A
OnuG2216	47	70	90	18	40	52	Long-chain-fatty-acid-ligase 1	#N/A
OnuG2217	12	22	16	5	4	4	Rik1-associated factor 1 (Cryptic loci regulator 8)	#N/A
OnuG2218	2	14	16	3	2	10	Mitochondrial DNA replication protein YHM2	#N/A	x
OnuG2219	74	86	130	18	35	38	Citrate synthase	#N/A	x
OnuG2220	32	41	36	8	12	18	RNA-binding protein	#N/A
OnuG2222	174	502	550	51	145	163	Plasma membrane ATPase (Proton pump)	#N/A	x
OnuG2223	2	2	0	0	0	2	Putative uncharacterized protein	#N/A
OnuG2225	15	22	22	0	6	6	Nucleoporin NIC96	#N/A
OnuG2226	4	6	10	0	0	0	Ribitol kinase	#N/A
OnuG2228	2	42	35	5	7	13	Putative uncharacterized protein	#N/A
OnuG2229	2	8	2	2	0	0	Putative SERF family protein	#N/A
OnuG2231	18	15	16	0	2	15	mRNA cleavage factor complex component	#N/A
OnuG2232	5	19	66	0	9	29	E3 ubiquitin-protein ligase SDIR1	#N/A
OnuG2233	4	4	17	0	2	2	Cell polarity protein alp11 (Altered polarity protein 11)	#N/A
OnuG2236	2	2	0	2	3	4	tRNA (carboxymethyluridine(34)-5-O)-methyltransferase	#N/A
OnuG2237	4	2	14	4	8	4	Trans-1,2-dihydrobenzene-1,2-diol dehydrogenase (D-xylose 1-dehydrogenase)	#N/A
OnuG2239	8	13	25	0	6	2	Alkali-sensitive linkage protein 1	#N/A
OnuG2241	5	8	12	0	4	7	Sterol uptake control protein 2 (Mannoprotein regulation by oxygen protein 4)	#N/A	x
OnuG2242	14	29	36	2	2	19	Putative uncharacterized protein	#N/A
OnuG2243	2	3	4	0	0	0	Putative uncharacterized protein	#N/A
OnuG2244	26	20	22	0	4	4	Fructose-2,6-bisphosphatase	#N/A
OnuG2245	0	2	4	2	0	0	Ribonuclease	#N/A
OnuG2246	4	5	4	0	2	2	Ribonuclease H (RNase H)	#N/A
OnuG2247	4	2	2	0	2	0	Na(+)/H(+) antiporter 1	#N/A
OnuG2248	62	60	92	14	14	55	Membrane-tethered transcription factor	#N/A
OnuG2249	2	2	4	0	0	1	Putative uncharacterized protein	#N/A
OnuG2250	6	9	14	2	2	3	Sexual development activator	#N/A	x
OnuG2252	9	4	5	0	0	6	Heat shock protein 30	#N/A
OnuG2253	16	19	26	9	4	3	Armadillo repeat protein	#N/A
OnuG2254	16	9	6	0	1	2	Cyclin-dependent protein kinase regulator pho80	#N/A
OnuG2256	9	8	14	2	3	7	Histone H2A.Z-specific chaperone CHZ1	#N/A
OnuG2257	43	69	121	33	31	46	Translationally-controlled tumor protein homolog (TCTP)	#N/A
OnuG2258	8	6	6	2	1	4	Sphingolipid C4-hydroxylase SUR2 (Syringomycin response protein 2)	#N/A
OnuG2264	6	27	33	2	4	0	Homeobox domain containing protein	#N/A	x
OnuG2265	4	11	4	0	0	0	Protein pbn1	#N/A
OnuG2266	10	0	13	2	2	6	NADH-cytochrome b5 reductase 1 (Microsomal cytochrome b reductase)	#N/A	x
OnuG2267	2	6	6	2	0	2	Putative uncharacterized protein	#N/A
OnuG2268	6	4	2	2	2	0	DUF788 domain containing protein	#N/A
OnuG2269	13	7	19	6	2	8	20S cyclosome subunit	#N/A
OnuG2270	6	7	11	0	0	0	Putative uncharacterized protein	#N/A
OnuG2271	229	248	384	73	56	71	Glutamate synthase	#N/A
OnuG2272	12	30	35	4	6	5	Vacuolar transporter chaperone 2	#N/A	x
OnuG2273	13	2	2	2	0	2	SNARE complex subunit	#N/A
OnuG2274	6	8	2	4	0	4	Putative uncharacterized protein	#N/A
OnuG2275	6	0	2	0	0	2	Kinetochore-associated protein MTW1 (Mis12-like protein)	#N/A
OnuG2276	14	6	12	4	6	10	Pentatricopeptide repeat protein	#N/A
OnuG2277	8	6	8	4	4	12	Histidine acid phosphatase	#N/A
OnuG2279	2	6	8	0	6	0	GTPase Cdc42	#N/A	x
OnuG2280	3	6	4	2	0	2	Ureohydrolase	#N/A
OnuG2281	4	20	19	2	5	6	Asparaginyl-tRNA synthetase	#N/A	x
OnuG2282	7	18	13	0	8	6	Negative regulator of differentiation 1 protein	#N/A
OnuG2283	6	6	8	6	2	2	Putative uncharacterized protein	#N/A
OnuG2284	16	11	14	4	4	2	H(+)/Cl(-) exchange transporter 3 (Chloride channel protein 3)	#N/A	x
OnuG2285	8	11	23	3	0	6	DNA ligase	#N/A	x
OnuG2286	32	31	44	4	10	15	Pyruvate dehydrogenase E1 component alpha, mitochondrial	#N/A
OnuG2287	18	11	12	0	5	5	F-box/WD repeat-containing protein 7 (Protein archipelago)	#N/A	x
OnuG2288	2	2	4	0	2	0	Zip metal ion transporter	#N/A
OnuG2289	2	0	12	0	0	2	Histone acetyltransferase type B catalytic subunit	#N/A
OnuG2291	2	2	0	0	0	1	Sporulation protein	#N/A
OnuG2292	12	4	5	0	6	4	54S ribosomal protein L12, mitochondrial (Mitochondrial-nucleoid protein 1)	#N/A
OnuG2293	80	70	72	18	13	11	Denitrification regulatory protein nirq	#N/A
OnuG2294	77	60	52	12	15	21	Tat-binding homolog 7	#N/A	x
OnuG2295	17	12	4	3	7	6	DNA-directed RNA polymerase I subunit rpa49	#N/A
OnuG2296	2	1	2	0	2	2	Meiosis-specific serine/threonine-protein kinase mek1	#N/A	x
OnuG2297	8	6	35	5	3	12	GMP synthase	#N/A
OnuG2298	10	4	12	0	1	2	Putative ATP-dependent helicase IRC3 (Increased recombination centers protein 3)	#N/A
OnuG2299	2	6	8	0	4	0	Putative uncharacterized protein	#N/A	x
OnuG2300	0	5	19	0	0	4	Leukocyte receptor cluster member 9	#N/A
OnuG2301	4	4	0	0	6	0	Putative uncharacterized protein	#N/A
OnuG2302	4	8	7	2	2	7	Transmembrane 9 superfamily member 4	#N/A
OnuG2303	13	9	19	16	9	5	SWI/SNF and RSC complexes subunit arp9 (Actin-like protein arp9)	#N/A
OnuG2305	9	4	18	1	4	2	Zip family metal cation transporter	#N/A
OnuG2306	2	4	12	0	3	4	Phosphatidylinositol-specific phospholipase	#N/A
OnuG2307	237	260	339	79	98	112	GPI-anchored cell wall beta-endoglucanase	#N/A	x
OnuG2308	14	6	21	5	6	9	Methyltransferase	#N/A
OnuG2309	2	6	22	2	0	4	OBG family small GTPase	#N/A
OnuG2310	0	3	3	2	0	2	Putative uncharacterized protein	#N/A
OnuG2311	7	8	13	4	0	6	Nuclear segregation protein	#N/A
OnuG2312	6	9	12	0	2	4	DNA-directed RNA polymerases I, II, and III subunit RPABC1	#N/A
OnuG2313	10	10	20	0	2	4	Pth11-like integral membrane protein	#N/A
OnuG2314	8	6	10	0	4	4	C6 zinc finger fungal transcription factor	#N/A
OnuG2315	2	8	4	2	0	0	Uncharacterized transcriptional regulatory protein C1F7.11c	#N/A	x
OnuG2316	28	20	19	6	6	3	RING finger domain protein	#N/A
OnuG2316.1	9	6	12	1	4	1	Mitochondrial membrane fission protein	#N/A
OnuG2318	104	42	26	44	6	32	Cut9 interacting protein	#N/A
OnuG2319	0	4	6	4	0	6	Putative uncharacterized protein	#N/A
OnuG2320	45	18	39	6	0	9	Putative uncharacterized protein	#N/A
OnuG2321	16	31	50	6	22	15	Isocitrate dehydrogenase subunit 2	#N/A	x
OnuG2322	29	17	23	4	4	12	Exocyst complex component 2 (Exocyst complex component Sec5)	#N/A
OnuG2323	22	20	53	8	17	13	Short chain dehydrogenase reductase	#N/A
OnuG2325	2	4	0	0	0	4	Lactose regulatory protein LAC9	#N/A	x
OnuG2326	5	9	13	1	5	2	NEDD8-activating enzyme E1 regulatory subunit	#N/A
OnuG2327	46	21	26	6	2	2	Ribosome biogenesis protein bms1	#N/A
OnuG2328	4	20	20	0	2	8	Nucleoporin SEH1 (SEC13 homolog 1)	#N/A
OnuG2329	6	15	14	0	0	4	Ras-like GTP-binding protein RYL2	#N/A
OnuG2331	4	6	2	2	2	0	SET domain and MYND-type zinc finger protein 6	#N/A
OnuG2332	25	13	15	14	4	4	Nucleotide exchange factor SIL1	#N/A
OnuG2333	11	17	10	4	5	3	NADH-ubiquinone oxidoreductase 17.8 kDa subunit, mitochondrial	#N/A
OnuG2334	6	3	4	0	0	4	SET domain containing protein	#N/A
OnuG2335	42	68	81	6	17	20	40S ribosomal protein S15 (S12)	#N/A
OnuG2337	2	3	8	0	0	0	Glutaredoxin domain containing protein	#N/A
OnuG2338	40	90	98	8	28	16	GPI inositol-deacylase	#N/A
OnuG2339	4	2	14	3	0	2	Cystathionine gamma-lyase (Gamma-cystathionase/Sulfur transfer protein 1)	#N/A	x
OnuG2340	1	18	42	2	4	6	Transcriptional regulatory protein pro-1	#N/A	x
OnuG2341	13	2	4	2	2	6	Mitochondrial chaperone	#N/A
OnuG2342	8	3	7	2	0	0	Mitochondrial chaperone BCS1	#N/A
OnuG2343	4	0	6	2	2	0	37S ribosomal protein S18, mitochondrial (YmS18)	#N/A
OnuG2344	23	26	28	2	15	7	Mitochondrial import inner membrane translocase subunit tim44	#N/A
OnuG2345	0	13	12	0	4	2	Vacuolar ABC heavy metal transporter	#N/A	x
OnuG2346	12	13	27	4	8	10	Putative uncharacterized protein	#N/A
OnuG2347	2	8	2	0	2	4	GPN-loop GTPase 3 homolog FG00420	#N/A	x
OnuG2349	4	14	13	2	2	0	Phosphatidylinositol phospholipase c	#N/A
OnuG2350	20	36	34	4	2	14	Serine/threonine-protein kinase RAD53 (CHEK2 homolog)	#N/A	x
OnuG2351	2	10	13	0	0	2	rRNA-processing protein utp23 (U three protein 23)	#N/A
OnuG2352	8	6	5	0	2	2	Similar to transcription factor Cys6	#N/A	x
OnuG2355	12	1	5	0	4	0	Protein phosphatase	#N/A
OnuG2356	6	5	5	1	1	0	ATP synthase subunit e, mitochondrial (Translocase of the inner membrane protein 11)	#N/A
OnuG2357	12	12	14	0	2	0	Dynein intermediate	#N/A
OnuG2358	4	18	14	1	6	3	Oligosaccharyl transferase subunit	#N/A
OnuG2361	6	0	12	0	0	4	Tubulin-specific chaperone E (Tubulin-folding cofactor E)	#N/A
OnuG2362	4	16	19	0	13	5	Peroxisomal dehydratase	#N/A	x
OnuG2363	106	76	108	15	19	42	Casein kinase 2 beta 2 subunit	#N/A
OnuG2364	0	17	23	2	4	2	Putative uncharacterized protein	#N/A
OnuG2365	28	32	41	8	4	10	Major facilitator superfamily transporter	#N/A
OnuG2366	53	53	77	8	24	19	PH domain-containing protein	#N/A
OnuG2367	2	6	16	0	0	2	Carbon-carbon lyase	#N/A
OnuG2368	3	6	0	0	2	2	Golgi apparatus membrane protein TVP23	#N/A
OnuG2369	2	13	34	6	6	13	Transcription factor	#N/A
OnuG2370	30	54	57	8	27	26	Succinate flavoprotein subunit	#N/A
OnuG2371	45	49	59	5	14	12	Succinate flavoprotein subunit	#N/A	x
OnuG2372	2	0	2	0	2	4	Putative uncharacterized protein	#N/A
OnuG2373	11	12	16	5	12	4	Sterol demethylase (CYP51F1)	#N/A	x
OnuG2374	9	25	11	0	6	11	Putative uncharacterized protein	#N/A
OnuG2375	19	7	30	2	4	4	Kinesin-related protein 11 (Kinesin-7)	#N/A	x
OnuG2376	8	7	4	0	1	2	Putative uncharacterized protein	#N/A
OnuG2377	4	2	4	0	2	4	Sterol-4-alpha-carboxylate 3-dehydrogenase, decarboxylating	#N/A
OnuG2378	2	0	4	2	2	2	Putative uncharacterized protein	#N/A
OnuG2379	18	9	23	8	8	2	Putative uncharacterized protein	#N/A	x
OnuG2380	1125	160	152	553	37	97	Heat shock protein 78, mitochondrial	#N/A	x
OnuG2381	27	55	50	11	12	34	ADP-ribosylation factor 2-B (ARF1-like protein U5)	#N/A
OnuG2382	12	8	18	1	7	4	Endosomal cargo receptor	#N/A
OnuG2383	2	8	18	0	6	12	Putative uncharacterized protein	#N/A
OnuG2384	0	5	5	0	4	0	Putative uncharacterized protein	#N/A
OnuG2385	0	9	8	0	2	5	Splicing factor U2AF-associated protein 2 (Cold sensitive U2 snRNA suppressor 2 homolog)	#N/A
OnuG2386	6	8	17	0	4	1	26S proteasome regulatory subunit RPN13 (Proteasome non-ATPase subunit 13)	#N/A
OnuG2387	30	48	50	2	8	9	60S ribosomal protein L6-A (L17)	#N/A
OnuG2388	16	41	19	4	4	10	Probable dipeptidyl peptidase 3	#N/A
OnuG2389	4	4	4	0	0	6	Thermoresistant gluconokinase family protein	#N/A
OnuG2390	4	11	12	4	5	8	Biotin-dependent 2-oxo acid dehydrogenase	#N/A
OnuG2391	7	0	6	0	2	4	Mitochondrial ATPase complex subunit ATP10	#N/A
OnuG2392	4	2	14	3	4	6	Golgi SNAP receptor complex member 1 (Golgi SNARE protein 1)	#N/A
OnuG2393	11	21	43	7	13	8	60S ribosomal protein L35	#N/A
OnuG2394	2	10	7	2	1	4	Zinc finger and SCAN domain-containing protein 21 (Transcription factor RU49)	#N/A	x
OnuG2395	2	6	2	0	0	0	Putative uncharacterized protein	#N/A
OnuG2396	36	38	27	12	6	6	Pre-mRNA-processing ATP-dependent RNA helicase PRP5	#N/A	x
OnuG2397	61	75	105	21	27	29	Elongation factor 1-beta (EF-1-beta)	#N/A
OnuG2399	13	22	29	6	4	6	Sulfate transporter family protein	#N/A
OnuG2400	1	4	3	0	0	2	60S ribosome subunit biogenesis protein NIP7 (Nuclear import protein 7)	#N/A
OnuG2401	61	117	118	22	54	66	Integral membrane protein	#N/A
OnuG2402	37	32	37	4	16	27	Rho-type GTPase-activating protein 1	#N/A
OnuG2403	6	0	10	0	0	2	Zinc-regulated transporter 1 (High-affinity zinc transport protein ZRT1)	#N/A	x
OnuG2405	4	2	8	2	3	0	Mitochondrial phosphate carrier protein	#N/A	x
OnuG2406	1	3	13	0	0	0	Amidase	#N/A
OnuG2407	16	15	44	4	2	15	Putative uncharacterized protein	#N/A
OnuG2409	2	1	1	0	0	0	Putative uncharacterized protein	#N/A
OnuG2410	10	0	13	6	6	10	Putative uncharacterized protein	#N/A
OnuG2411	3	10	7	6	0	1	Protein transport protein sec-13	#N/A
OnuG2412	4	13	18	2	2	7	General stress response protein Whi2	#N/A
OnuG2413	6	10	20	9	11	2	G patch domain-containing protein 1 (Evolutionarily conserved G-patch domain-containing protein)	#N/A
OnuG2414	17	34	42	4	12	21	Serine/threonine-protein kinase	#N/A	x
OnuG2415	12	8	5	4	0	2	Cell differentiation protein rcd1	#N/A
OnuG2416	30	102	116	14	45	134	K+/H+ antiporter 1	#N/A
OnuG2417	38	35	42	14	12	20	Sterol regulatory element binding protein Sre1	#N/A	x
OnuG2418	4	9	16	0	2	6	Putative uncharacterized protein	#N/A
OnuG2419	4	6	13	1	6	2	ATP-dependent DNA helicase UvrD1	#N/A
OnuG2420	4	15	17	2	0	30	Bzip transcription factor	#N/A	x
OnuG2421	4	4	8	1	2	0	Ubiquitin-conjugating enzyme	#N/A
OnuG2422	14	15	16	0	8	2	Ubiquitin-conjugating enzyme spm2 (Ubiquitin-conjugating enzyme variant MMS2 homolog)	#N/A
OnuG2423	31	52	45	6	8	2	Endosomal peripheral membrane protein	#N/A
OnuG2424	9	10	11	2	2	8	Stomatin family protein	#N/A
OnuG2425	0	1	2	0	2	0	1-aminocyclopropane-1-carboxylate oxidase (Ethylene-forming enzyme)	#N/A
OnuG2428	0	7	12	6	9	2	Fumarylacetoacetase	#N/A
OnuG2430	8	18	15	0	2	8	Probable di- and tripeptidase DUG2	#N/A
OnuG2431	2	2	2	0	2	0	Mitochondrial import inner membrane translocase subunit tim-17	#N/A
OnuG2432	0	13	6	4	0	0	Dihydrodipicolinate synthetase family protein	#N/A
OnuG2435	2	2	12	0	4	0	Putative uncharacterized protein	#N/A
OnuG2436	0	2	2	0	0	6	Putative uncharacterized protein	#N/A
OnuG2437	32	34	57	3	12	33	Putative uncharacterized protein	#N/A
OnuG2438	34	96	103	3	10	29	Proteasome activator BLM10 (Bleomycin resistance protein BLM10)	#N/A
OnuG2442	14	15	30	0	5	9	PHO85 cyclin-1 (Cyclin HCS26)	#N/A
OnuG2444	4	7	1	0	0	2	Cyclin-dependent protein kinase CDC2	#N/A	x
OnuG2445	8	4	13	0	0	2	Alpha-ketoglutarate-dependent dioxygenase abh1	#N/A
OnuG2446	79	158	224	46	62	118	Hydroxamate-type ferrichrome siderophore peptide synthetase	OpNRPS1	x
OnuG2447	26	49	39	8	29	23	L-ornithine N(5)-oxygenase	#N/A	x
OnuG2449	0	6	6	0	0	2	Choline dehydrogenase (CDH)	#N/A
OnuG2450	13	11	9	2	3	2	Putative uncharacterized protein	#N/A
OnuG2451	59	56	82	15	46	38	Cell wall mannoprotein CIS3 (Covalently-linked cell wall protein 5/11)	#N/A
OnuG2459	16	16	38	3	9	18	Assimilatory sulfite reductase	#N/A
OnuG2460	2	4	7	3	3	1	Ubiquinone biosynthesis protein COQ4, mitochondrial (Coenzyme Q biosynthesis protein 4)	#N/A
OnuG2462	16	22	12	3	11	8	Copper resistance-associated p-type ATPase	#N/A	x
OnuG2463	6	9	19	5	1	3	Putative uncharacterized protein	#N/A
OnuG2464	5	9	10	2	0	0	Mob1 family protein	#N/A
OnuG2465	8	4	11	7	2	3	COBW domain-containing protein 1 (Cobalamin synthase W domain-containing protein 1)	#N/A
OnuG2465.1	26	22	20	2	2	5	Putative general negative regulator of transcription NOT2	#N/A
OnuG2466	13	25	48	2	7	13	Dual specificity protein kinase YAK1	#N/A	x
OnuG2467	6	16	10	2	5	6	Nuclear and cytoplasmic polyadenylated RNA-binding protein pub1	#N/A	x
OnuG2468	6	15	9	0	3	6	Putative uncharacterized protein	#N/A
OnuG2469	4	6	4	0	0	2	Arv1-like protein	#N/A
OnuG2470	1	0	2	0	0	5	Vacuolar ATP synthase subunit E	#N/A
OnuG2471	22	78	95	6	26	56	Protein DJ-1 (Parkinson disease protein 7 homolog)	#N/A
OnuG2472	21	44	40	4	9	6	Tuberous sclerosis 1 protein homolog	#N/A
OnuG2474	10	32	22	6	2	7	Positive regulator of purine utilization	#N/A	x
OnuG2475	5	3	16	5	1	3	Major facilitator superfamily transporter	#N/A
OnuG2477	13	8	8	2	2	6	DUF1014 domain containing protein	#N/A
OnuG2478	4	4	0	2	2	0	Protein crossbronx homolog	#N/A
OnuG2479	0	2	5	0	4	0	Putative uncharacterized protein	#N/A
OnuG2480	7	18	12	8	7	14	Homeobox protein	#N/A	x
OnuG2481	0	7	11	0	0	5	U2 small nuclear ribonucleoprotein A' (U2 snRNP A')	#N/A
OnuG2482	4	4	7	5	2	2	CUE domain-containing protein 4, mitochondrial	#N/A
OnuG2483	25	19	28	4	4	12	Protein PF14_0175	#N/A
OnuG2484	19	11	11	0	4	2	Ribosome biogenesis protein	#N/A
OnuG2485	0	8	12	0	2	3	Isopentenyl-diphosphate delta-isomerase	#N/A
OnuG2487	9	5	6	0	2	2	Replication factor A protein 2 (Single-stranded DNA-binding protein P30 subunit)	#N/A	x
OnuG2488	74	53	55	38	18	58	Lon protease homolog 2, peroxisomal	#N/A	x
OnuG2490	4	2	4	0	1	0	C6 zinc finger domain containing protein	#N/A	x
OnuG2491	10	32	30	2	8	4	Protein transport protein sec1	#N/A
OnuG2492	4	11	11	0	0	0	Sec1 protein	#N/A
OnuG2493	2	6	10	0	0	2	Putative uncharacterized protein	#N/A
OnuG2494	4	17	16	2	2	3	Putative uncharacterized protein	#N/A
OnuG2497	53	63	64	6	12	26	KH domain containing protein	#N/A
OnuG2498	8	3	14	0	0	3	Putative uncharacterized protein	#N/A
OnuG2499	4	8	2	0	2	4	Pyrimidine nucleotidase	#N/A
OnuG2500	2	1	5	0	0	0	Mediator of RNA polymerase II transcription subunit 21 (Mediator complex subunit 21)	#N/A
OnuG2502	9	0	3	0	0	2	Putative uncharacterized protein	#N/A
OnuG2503	112	41	65	32	21	22	Lon protease homolog, mitochondrial	#N/A	x
OnuG2504	11	21	37	10	9	2	Protein kinase domain containing protein	#N/A	x
OnuG2505	96	84	101	36	30	32	Acyl-desaturase	#N/A	x
OnuG2506	62	39	128	12	18	39	Snf2 family helicase	#N/A
OnuG2507	14	31	21	7	10	12	AMP deaminase (Myoadenylate deaminase)	#N/A
OnuG2509	4	13	4	5	3	4	Cell cycle control protein cwf14	#N/A
OnuG2510	6	13	12	3	1	6	NADH-ubiquinone oxidoreductase 14.8 kDa subunit	#N/A
OnuG2511	6	4	5	2	3	1	DNA-directed RNA polymerases I and III subunit RPAC2	#N/A
OnuG2512	6	11	11	4	2	2	Putative uncharacterized protein	#N/A
OnuG2513	13	16	12	8	10	3	Serine/threonine-protein kinase hal4 (Halotolerance protein 4)	#N/A	x
OnuG2514	12	10	11	2	0	5	Calcium calmodulin-dependent protein kinase	#N/A	x
OnuG2516	8	16	7	0	6	2	Peroxisomal biogenesis factor 3 (Peroxin-3)	#N/A
OnuG2517	1	6	2	0	2	0	DUF1649 domain containing protein	#N/A
OnuG2518	19	31	43	8	12	5	Forkhead transcription factor	#N/A	x
OnuG2519	74	66	74	10	15	21	Actin cytoskeleton-regulatory complex protein PAN1	#N/A	x
OnuG2520	8	41	41	3	12	12	Cyclopropane-fatty-acyl-phospholipid synthase	#N/A	x
OnuG2521	3	35	39	4	6	22	Alpha-glucosidase (Maltase)	#N/A
OnuG2522	4	3	13	1	2	0	Pre-mRNA-splicing factor SPP2	#N/A
OnuG2523	79	83	98	22	21	48	MYB and HSA domain containing protein	#N/A	x
OnuG2524	14	10	18	0	4	2	60S ribosome biogenesis protein	#N/A
OnuG2525	1	7	6	0	2	0	INSIG domain containing protein	#N/A
OnuG2526	16	5	29	3	2	7	Tho complex subunit	#N/A
OnuG2527	30	40	28	12	10	14	DEAD helicases superfamily protein	#N/A
OnuG2528	77	86	86	12	18	25	Eukaryotic translation initiation factor 4 gamma (eIF-4-gamma)	#N/A
OnuG2529	6	4	12	0	2	6	DNA polymerase alpha catalytic subunit (DNA polymerase I)	#N/A
[truncated: 4,427 more rows]

## Sheet: Suppl. Table S5
Supplementary Table S5: List of the 90 Ophiostoma novo-ulmi ssp. americana genes expressed in planta that had not been de-tected in previous laboratory studies.
Gene number	Chromosome	Mean Nb mapped reads S_96h	Mean Nb mapped reads VF_96h	Annotation	DEG	PHI	CAZY	MEROP	SignalP	SMURF
23	1	15.3	6.3	Putative uncharacterized protein					No
1065	1	13	5	Cycloheximide resistance protein					No
1074	1	2.3	6	Carbohydrate esterase family 1 protein	Yes	2451	CE1	S09C	Yes
1277	1	7	16.6667	High-affinity glucose transporter	Yes				No
1424	1	0.7	0.7	Putative uncharacterized protein					Yes
1477	1	3	0.666667	Putative uncharacterized protein					No
1479	1	1.33333	6.33333	TfdA family Taurine catabolism dioxygenase TauD	Yes				No
1606	1	3.33333	3.33333	Putative uncharacterized protein					No
1792	1	4	1.33333	MAC1 interacting protein 1					Yes
2024	2	4.7	0.7	Siderophore iron transporter 3					No
2626	2	6.66667	0.666667	Putative uncharacterized protein					No
2658	2	1.3	0.7	Glycoside hydrolase family 5 protein			GH5		No
2821	2	3	1.3	Carbonate dehydratase					No
2964	2	24.6667	5.33333	Major facilitator superfamily transporter					No
2972	2	4.7	1.3	Pisatin demethylase (CYP65CD1)					No
2973	2	2.66667	2	Ketoreductase					No
3235	2	1.66667	0.333333	Secreted aspartic proteinase					No
3293	2	1.33333	0.666667	Fumarylacetoacetate hydrolase domain-containing protein 2					No
3427	2	1	0.333333	Histidinol dehydrogenase 2					No
3428	2	0.333333	3.66667	Short chain dehydrogenase reductase	Yes	2802			No
3429	2	16.3333	7.66667	3-hydroxybenzoate 6-hydroxylase 1					No
3431	2	8	3	6-hydroxy-D-nicotine oxidase (6-HDNO)					No
3432	2	8.33333	6	Acyl esterase				S15	No
3433	2	1	0.333333	C6 zinc finger fungal transcription factor		1723			No
3434	2	2	1	FAD-binding domain containing protein					No
3435	2	1	0.666667	Aromatic ring-opening dioxygenase family protein					No
3436	2	1	1.66667	Salicylaldehyde dehydrogenase					No
3439	2	7	5.33333	Major facilitator superfamily transporter					No
3531	2	1.66667	0	Putative uncharacterized protein					No
3638	2	1.66667	1.33333	Rds1p-like stress response protein					Yes
3675	2	3	0	Putative uncharacterized protein					No
3756	3	0.666667	3.33333	Putative uncharacterized protein	Yes				Yes
3760	3	37.6667	30.6667	Putative uncharacterized protein					No
3878	3	4.66667	1	Protein mmf2, mitochondrial (Maintenance of mitochondrial function 2)					No
3879	3	5	5.33333	Gibberellin 3-beta hydroxylase, putative					No
3969	3	7.66667	6	Putative uncharacterized protein					No
4292	3	2	1.33333	Putative uncharacterized protein					No
4311	3	0.666667	3.66667	Glycoside hydrolase family 61 protein	Yes		GH61-CBM1		Yes
4578	3	1	1.33333	F-box domain containing protein					No
4702	4	29	24.6667	Alpha-N-arabinofuranosidase A			GH51		Yes
4735	4	4.33333	4.66667	Lactose permease					No
4738	4	16.3333	6.66667	Protein GCY					No
4739	4	12.6667	10.3333	Flavin-containing monooxygenase					No
4741	4	2.66667	0.333333	NADP-binding protein					No
4950	4	2.66667	2	Rhamnolipids biosynthesis 3-oxoacyl-acyl-carrier-protein reductase					No
5000	4	3	2.33333	Transcriptional activator Myb (Proto-oncogene c-Myb)		1543			No
5421	4	1.3	1.7	Probable acetylxylan esterase A			CE1	S09C	Yes
5456	4	18	13	Trihydroxytoluene oxygenase					No	Cluster Gene
5593	4	0.7	1	Delta(24)-sterol reductase (Diminuto/dwarf1 homolog/Seladin-1)					No
5630	4	6.66667	0	Putative uncharacterized protein	Yes				No
5631	4	1.3	1	CFEM domain-containing protein					No
5638	5	49.6667	39.3333	Beta-glucosidase			GH3		Yes
5670	5	1.66667	1.33333	Exopolygalacturonase X		115	GH28		Yes
5731	5	2.33333	0.666667	Cyclic AMP receptor-like protein A					No
5815	5	2.66667	1.33333	Aldose 1-epimerase (Galactose mutarotase)					Yes
5859	5	6	10.3333	Hexose transporter 2					Yes
5880	5	7.66667	1.33333	Allantoin permease (Allantoin transport protein)					No
5955	5	567.333	808	Alcohol oxidase (Methanol oxidase)	Yes	199			No
5964	5	1	0.7	RNase H domain protein					No
5966	5	536.667	185.333	Cell surface protein, putative					No
6192	5	6.33333	0	Putative uncharacterized protein	Yes				No
6193	5	2	1.3	Putative uncharacterized protein					No
6368	5	43	14	Putative uncharacterized protein					No
6412	5	7.66667	1.33333	Arginase family protein					Yes
6413	5	33	3	Major facilitator superfamily transporter	Yes				No
6414	5	25.6667	4	Putative uncharacterized protein					No
6418	5	24	6	LEA domain protein					No
6433	6	3.33333	2.66667	Putative uncharacterized protein					Yes
6499	6	4.33333	4.66667	4-coumarate-CoA ligase					No
6502	6	22.3333	18.3333	Fumarylacetoacetase					No
6512	6	1.66667	6.33333	Cellobiose dehydrogenase	Yes		CBM1		Yes
6682	6	11.6667	0	Cationic amino acid transporter 1	Yes				No
6783	6	2	1	Putative uncharacterized protein					No
6878	6	1.66667	1	Uncharacterized transporter C3H1.06c					No
6985	6	2	0.7	Zinc-type alcohol dehydrogenase-like protein C2E1P3.01					No
6997	6	1.66667	0	Putative uncharacterized protein					No
7123	6	1.33333	1	Putative uncharacterized protein					No
7136	6	16.3333	22.6667	Endoglucanase E1 (Cellulase E1)	Yes		GH5		Yes
7222	7	4.66667	0.666667	Probable proline dehydrogenase, mitochondrial					No
7223	7	10.6667	5.33333	General amino acid permease AGP2					No
7311	7	4.33333	0	Protein TOXD	Yes				No	Cluster Gene
7440	7	4	17.3333	Glycoside hydrolase family 10 protein	Yes	2204	GH10		Yes
7588	7	1.66667	0	Putative uncharacterized protein					No
7610	7	2	1.3	ARM repeat-containing protein					No
7813	7	10.6667	2	Secreted protein					Yes
8139	8	3.33333	1.33333	Putative uncharacterized protein					Yes
8556	8	4.33333	16.6667	Hexose transporter 2	Yes				No
8558	8	6.33333	7	WW domain-containing oxidoreductase					No
8560	8	13.6667	4.66667	Aldehyde dehydrogenase					No
8573	8	4.33333	3.33333	Putative uncharacterized protein					No

## Sheet: Suppl. Table S6
Supplementary Table S6: Complete list of Ophiostoma novo-ulmi ssp. americana genes upregulated in susceptible American elm at 96 hpi.
Gene	logFC	logCPM	PValue	Annotation	CAZYmes	signal peptides	PHI-base	CYPs	Backbone genes SM cluster
OnuG6971	1.17497	11.5631	0.0290591	ABC transporter cdr4	0	N	PHI-base	N	#N/A
OnuG6972	4.25174	10.7925	3.29463e-12	Polyketide synthase (PKS)	0	N	PHI-base	N	OpPKS7
OnuG6360	2.93024	9.31418	1.09232e-05	Arginine permease	0	N	#N/A	N	#N/A
OnuG3795	1.19245	9.59716	0.0490552	Putative uncharacterized protein	0	Y	#N/A	N	#N/A
OnuG1434	1.62193	9.38678	0.0104495	Polyketide synthase (PKS)	0	N	PHI-base	N	OpPKS3
OnuG1681	3.21382	8.99437	4.16803e-07	Ammonium transporter mep2	0	N	PHI-base	N	#N/A
OnuG8168	1.35615	9.21175	0.0124766	DUF221 domain protein	0	N	#N/A	N	#N/A
OnuG4310	1.67203	9.14793	0.00121446	Major facilitator superfamily transporter peptide	0	N	PHI-base	N	#N/A
OnuG0122	1.40099	9.03979	0.00495702	Histone acetylase complex subunit	0	N	PHI-base	N	#N/A
OnuG4999	1.01037	9.17494	0.0280344	Pre-mRNA-splicing factor spp42 (Complexed with cdc5 protein 6)	0	N	#N/A	N	#N/A
OnuG1966	2.23946	8.7809	0.00238295	Amino acid permease	0	N	#N/A	N	#N/A
OnuG6063	1.35153	8.92875	0.00658578	UDP-N-acetylglucosaminyltransferase	GT41	N	#N/A	N	#N/A
OnuG5341	1.13841	8.96396	0.0217985	Putative uncharacterized protein	0	N	#N/A	N	#N/A
OnuG2995	1.50721	8.75357	0.00516591	dTDP-glucose-dehydratase	0	N	PHI-base	N	#N/A
OnuG3925	1.14117	8.90952	0.0192147	Putative uncharacterized protein	0	N	#N/A	N	#N/A
OnuG1826	1.00094	8.93585	0.0483758	Amino-acid permease BAT1 homolog	0	N	#N/A	N	#N/A
OnuG0816	2.15298	8.52346	0.000362303	Alanyl-tRNA synthetase	0	N	#N/A	N	#N/A
OnuG6974	3.35264	8.31529	1.80112e-06	Leptomycin B resistance protein pmd1	0	N	PHI-base	N	#N/A
OnuG7726	1.39726	8.50148	0.00896968	CNT family concentrative nucleoside transporter	0	N	PHI-base	N	#N/A
OnuG3695	1.23082	8.28387	0.0383691	mRNA-nucleus export ATPase	0	N	#N/A	N	#N/A
OnuG3554	1.17677	8.37634	0.0437326	Neutral trehalase	GH37	N	PHI-base	N	#N/A
OnuG1070	1.51668	8.29055	0.0109371	Protein phosphatase regulatory subunit	CBM21	N	#N/A	N	#N/A
OnuG4261	1.03034	8.33896	0.0448624	EH domain-containing and endocytosis protein 1 (Bud site selection protein 15)	0	N	#N/A	N	#N/A
OnuG1104	1.92352	8.07387	0.0174981	Glycosyl hydrolase family 31	GH31	Y	PHI-base	N	#N/A
OnuG6743	1.24827	8.25941	0.019888	Phosphate-repressible phosphate permease	0	N	#N/A	N	#N/A
OnuG2775	1.60643	8.19814	0.00470772	Coatomer subunit gamma	0	N	#N/A	N	#N/A
OnuG4161	1.72357	8.13674	0.00926627	Translational activator GCN1	0	N	#N/A	N	#N/A
OnuG1270	1.34113	8.24029	0.0164097	Pheromone-regulated membrane protein 10	0	N	#N/A	N	#N/A
OnuG1750	3.80943	7.8833	5.86728e-07	Ncs1 allantoate transporter	0	N	#N/A	N	#N/A
OnuG0582	1.62065	8.22539	0.0205729	Short chain dehydrogenase reductase	0	N	PHI-base	N	#N/A
OnuG0327	2.03828	7.98163	0.00419356	Fungal transcriptional regulatory protein	0	N	#N/A	N	#N/A
OnuG2533	1.90024	8.07486	0.0012137	26S proteasome regulatory subunit rpn-1	0	N	#N/A	N	#N/A
OnuG8024	3.12418	7.79624	0.00017789	Putative HC-toxin efflux carrier TOXA	0	N	PHI-base	N	#N/A
OnuG0521	8.09201	7.7246	4.80468e-09	Quinidine resistance protein 1	0	N	#N/A	N	#N/A
OnuG6511	1.78814	8.02948	0.00622706	O-methylsterigmatocystin oxidoreductase (CYP620T1)	0	N	PHI-base	Y	#N/A
OnuG2841	1.67286	8.01115	0.0052754	Frp1-like protein	0	N	PHI-base	N	#N/A
OnuG4064	1.18105	8.09677	0.0324751	2-dehydropantoate 2-reductase	0	N	#N/A	N	#N/A
OnuG2044	1.26592	7.96	0.0458921	Fibronectin type 3 domain containing protein	0	N	#N/A	N	#N/A
OnuG7515	1.85452	7.97759	0.0345688	ABC transporter-like protein	0	N	PHI-base	N	#N/A
OnuG3976	3.65115	7.7541	5.3787e-06	Putative uncharacterized protein	0	N	#N/A	N	#N/A
OnuG5635	1.97259	7.8562	0.000737156	Uncharacterized transporter C794.04c	0	N	PHI-base	N	#N/A
OnuG1144	1.50235	7.95432	0.014433	Guanine nucleotide exchange factor	0	N	#N/A	N	#N/A
OnuG1775	1.24274	7.9782	0.0362198	Glucosidase 2 subunit alpha (Alpha-glucosidase II subunit alpha)	GH31	Y	PHI-base	N	#N/A
OnuG8015	3.36258	7.62802	0.000372437	Probable urea active transporter 1	0	N	#N/A	N	#N/A
OnuG5406	1.30193	7.90247	0.0241775	Initiation-specific alpha-mannosyltransferase	GT32	N	#N/A	N	#N/A
OnuG7709	1.82498	7.81746	0.00255292	Zinc/cadmium resistance protein	0	N	#N/A	N	#N/A
OnuG2423	1.48012	7.88066	0.0241864	Endosomal peripheral membrane protein	0	N	#N/A	N	#N/A
OnuG2387	1.33704	7.88694	0.0209133	60S ribosomal protein L6-A (L17)	0	N	#N/A	N	#N/A
OnuG1938	1.42028	7.84653	0.0116689	Eukaryotic translation initiation factor 3 subunit D (eIF3d)	0	N	#N/A	N	#N/A
OnuG6057	2.18903	7.73741	0.000409331	Putative uncharacterized protein	0	N	#N/A	N	#N/A
OnuG2941	1.43255	7.81263	0.0231695	Pyruvate kinase	0	N	#N/A	N	#N/A
OnuG7491	1.60063	7.73641	0.00969764	Sexual development transcription factor	0	N	PHI-base	N	#N/A
OnuG3833	1.23855	7.83349	0.0249588	60S ribosomal protein L44 Q	0	N	#N/A	N	#N/A
OnuG0836	2.13023	7.64544	0.00150883	Dual specificity protein kinase pom1	0	N	PHI-base	N	#N/A
OnuG2577	1.2248	7.85437	0.0361377	Dynactin (DAP-150)	0	N	#N/A	N	#N/A
OnuG3885	2.41666	7.52916	0.00142416	Putative uncharacterized protein	0	N	#N/A	N	#N/A
OnuG7819	1.80944	7.64559	0.00235905	Cytokinesis protein sepH (Serine/threonine-protein kinase sepH)	0	N	PHI-base	N	#N/A
OnuG3676	1.76798	7.61637	0.0147628	Purine transporter	0	N	#N/A	N	#N/A
OnuG0651	2.04008	7.53597	0.0058167	HECT-type ubiquitin ligase-interacting protein creD (Carbon catabolite repressor D)	0	N	#N/A	N	#N/A
OnuG0770	1.55157	7.64849	0.0320508	Protein BNI4	0	N	#N/A	N	#N/A
OnuG4967	4.18705	7.34596	2.12595e-06	Membrane copper amine oxidase	0	Y	#N/A	N	#N/A
OnuG0633	1.71612	7.60683	0.00660325	Putative uncharacterized protein	0	N	#N/A	N	#N/A
OnuG5082	1.3943	7.63575	0.0161482	Serine/threonine-protein kinase prp4	0	N	PHI-base	N	#N/A
OnuG7513	1.20116	7.69302	0.0364853	pH-response regulator protein palH/RIM21	0	N	#N/A	N	#N/A
OnuG3735	1.41202	7.6007	0.0269189	Spermatogenesis-associated protein 20	0	N	#N/A	N	#N/A
OnuG4953	1.35625	7.62256	0.0239962	Cleavage and polyadenylation specificity factor subunit	0	N	#N/A	N	#N/A
OnuG1238	1.30367	7.68382	0.0363394	RNA interference and gene silencing protein (Argonaute3)	0	N	#N/A	N	#N/A
OnuG0205	1.27349	7.62782	0.0347896	Pre-mRNA-splicing factor RSE1	0	N	#N/A	N	#N/A
OnuG7465	2.23546	7.47462	0.00216976	Nephrocystin-3	0	N	#N/A	N	#N/A
OnuG0351	1.19881	7.62295	0.0374538	Vacuolar armadillo repeat protein	0	N	#N/A	N	#N/A
OnuG7516	1.14709	7.61604	0.0467374	Putative uncharacterized protein	0	N	#N/A	N	#N/A
OnuG7312	7.48546	7.22076	0.00015787	Polyketide synthase (PKS)	0	N	PHI-base	N	OpPKS8
OnuG6413	2.02267	7.41776	0.00227597	Major facilitator superfamily transporter	0	N	#N/A	N	#N/A
OnuG1673	1.70494	7.48422	0.0127807	SCF E3 ubiquitin ligase complex F-box protein grrA	0	N	#N/A	N	#N/A
OnuG3719	1.57465	7.48433	0.00863206	Putative uncharacterized protein	0	N	#N/A	N	#N/A
OnuG3259	1.58669	7.51459	0.0118842	High-affinity glucose transporter HXT2	0	N	PHI-base	N	#N/A
OnuG8229	1.66082	7.41596	0.0126335	Thermotolerance protein	0	N	#N/A	N	#N/A
OnuG8398	1.94491	7.38155	0.019621	Autophagy-related protein 9	0	N	PHI-base	N	#N/A
OnuG2327	1.75061	7.49237	0.0274008	Ribosome biogenesis protein bms1	0	N	#N/A	N	#N/A
OnuG0933	1.77677	7.39153	0.011361	Zinc finger protein	0	N	#N/A	N	#N/A
OnuG2743	2.91826	7.22358	0.000329251	Transcriptional activator protein DAL81 (Regulatory protein UGA35)	0	N	PHI-base	N	#N/A
OnuG4274	1.69497	7.33468	0.0189549	Putative uncharacterized protein	0	N	PHI-base	N	#N/A
OnuG6516	1.60922	7.40398	0.0295818	LEM3 CDC50 family protein	0	N	#N/A	N	#N/A
OnuG6966	1.52903	7.40505	0.0217973	Regulatory protein	0	N	#N/A	N	#N/A
OnuG1710	1.37093	7.45907	0.030656	3-ketosteroid-delta-1-dehydrogenase	0	N	#N/A	N	#N/A
OnuG7142	2.38133	7.22273	0.0025843	Eukaryotic translation initiation factor 3 subunit E (eIF3e)	0	N	#N/A	N	#N/A
OnuG0401	2.12069	7.22237	0.00396347	AP-1-like transcription factor YAP5	0	N	#N/A	N	#N/A
OnuG2571	1.91379	7.27258	0.00855184	Putative MAT1-2-1H327 mating type protein	0	N	PHI-base	N	#N/A
OnuG5975.1	1.25308	7.38358	0.042637	Integral membrane protein	0	N	PHI-base	N	#N/A
OnuG8042	3.82956	7.06594	2.00729e-05	C2H2 transcription factor	0	N	PHI-base	N	#N/A
OnuG8002	3.26676	7.10063	0.000227361	TBC1 domain family member 14	0	N	#N/A	N	#N/A
OnuG3100	1.95502	7.23371	0.0160508	Fso1	0	N	#N/A	N	#N/A
OnuG0535	1.50073	7.33973	0.021555	Exocyst complex component EXO84	0	N	#N/A	N	#N/A
OnuG8164	1.91393	7.25726	0.00520662	Cell wall integrity and stress response component 4	0	Y	#N/A	N	#N/A
OnuG6285	1.78773	7.31144	0.0133542	Auxilin-like clathrin uncoating factor SWA2 (Bud site selection protein 24)	0	N	#N/A	N	#N/A
OnuG0485	1.54292	7.28571	0.0272312	Mrs7 family protein	0	N	#N/A	N	#N/A
OnuG3362.1	2.05747	7.21219	0.00383515	Dienelactone hydrolase family protein	0	N	#N/A	N	#N/A
OnuG2580	1.9774	7.21905	0.00489935	Putative uncharacterized protein	0	N	PHI-base	N	#N/A
OnuG6914	1.63852	7.29795	0.0129687	Translation initiation factor IF-2, mitochondrial (IF-2(Mt))	0	N	#N/A	N	#N/A
OnuG1203	2.09571	7.19193	0.00689817	60S ribosomal export protein NMD3 (Nonsense-mediated mRNA decay protein 3)	0	N	#N/A	N	#N/A
OnuG8377	1.98338	7.13282	0.01341	Superkiller protein 3	0	N	#N/A	N	#N/A
OnuG5015	2.04276	7.08929	0.0124647	Putative uncharacterized protein	0	N	#N/A	N	#N/A
OnuG1319	2.04191	7.04184	0.0386088	Positive regulator of purine utilization	0	N	PHI-base	N	#N/A
OnuG3837	1.62497	7.18903	0.0210542	Ran GTPase activating protein 1	0	N	#N/A	N	#N/A
OnuG4718	2.65863	6.99345	0.00146481	Putative uncharacterized protein	0	N	PHI-base	N	#N/A
OnuG4217	1.9083	7.06361	0.0130163	Heat shock factor protein 2 (HSF 2)	0	N	PHI-base	N	#N/A
OnuG4163	1.89602	7.09363	0.0308569	ATP-dependent RNA helicase Dhx29	0	N	PHI-base	N	#N/A
OnuG2177	1.65925	7.1282	0.0323065	DNA-directed RNA polymerase III subunit RPC3	0	N	#N/A	N	#N/A
OnuG0575	2.2955	7.00668	0.00648273	Mediator of RNA polymerase II transcription subunit 5 (Mediator complex subunit 5)	0	N	#N/A	N	#N/A
OnuG0502	1.63352	7.1574	0.0376015	Serine/threonine-protein phosphatase PP-Z	0	N	PHI-base	N	#N/A
OnuG5621	1.62555	7.10427	0.0335069	Putative uncharacterized protein	GT2	Y	#N/A	N	#N/A
OnuG7523	1.50468	7.03965	0.0473701	Sister chromatid cohesion protein pds5 (Precocious dissociation of sisters protein 5)	0	N	#N/A	N	#N/A
OnuG8355	1.48174	7.10834	0.031796	Transcriptional activator SPT7	0	N	PHI-base	N	#N/A
OnuG6528	2.57795	6.86627	0.00869583	Calcium-independent phospholipase A2-gamma	0	N	#N/A	N	#N/A
OnuG0678	2.01018	6.97019	0.0119338	Acetylcholinesterase (AChE)	0	N	PHI-base	N	#N/A
OnuG2244	1.71543	7.07333	0.0238535	Fructose-2,6-bisphosphatase	0	N	#N/A	N	#N/A
OnuG5684	1.53703	7.06473	0.0394645	WD repeat protein	0	N	#N/A	N	#N/A
OnuG2465.1	1.53278	7.11233	0.0339376	Putative general negative regulator of transcription NOT2	0	N	#N/A	N	#N/A
OnuG4569	2.51764	6.90813	0.00854097	Serine/arginine repetitive matrix protein 1	0	N	#N/A	N	#N/A
OnuG7509	1.56844	7.07036	0.040894	Serine palmitoyltransferase	0	N	PHI-base	N	#N/A
OnuG1960	3.47486	6.84932	0.000573998	Sterol uptake control protein 2 (Mannoprotein regulation by oxygen protein 4)	0	N	PHI-base	N	#N/A
OnuG3692	2.85754	6.85334	0.00395882	Uridine permease	0	N	#N/A	N	#N/A
OnuG4755	1.93802	6.98911	0.0300592	Mediator of RNA polymerase II transcription subunit 14 (Mediator complex subunit 14)	0	N	#N/A	N	#N/A
OnuG2889	3.46316	6.8412	0.000678225	Putative alanine racemase	0	N	#N/A	N	#N/A
OnuG1248	2.51105	6.85597	0.00181065	Transcriptional regulatory protein moc3 (Multicopy suppressor of overexpressed cyr1 protein 3)	0	N	#N/A	N	#N/A
OnuG7362	2.42129	6.84509	0.0120441	Histidine permease	0	N	#N/A	N	#N/A
OnuG0124	2.3079	6.82821	0.0392654	ABC transporter CDR4	0	N	PHI-base	N	#N/A
OnuG4906	1.81348	6.98971	0.0266276	F-box domain containing protein	0	N	#N/A	N	#N/A
OnuG4730	3.25313	6.76096	0.00753919	Ammonium transporter 1	0	N	PHI-base	N	#N/A
OnuG1124	3.39208	6.78876	0.000873103	Cytochrome c peroxidase, mitochondrial (CCP)	0	N	#N/A	N	#N/A
OnuG1993	1.87227	6.87702	0.0209379	Alpha beta hydrolase fold family	0	N	#N/A	N	#N/A
OnuG0977	1.56786	6.93871	0.039941	Cell pattern formation-associated protein stuA	0	N	PHI-base	N	#N/A
OnuG1207	1.51274	6.97248	0.0465213	Mannan endo-1,6-alpha-mannosidase DCW1	GH76	Y	#N/A	N	#N/A
OnuG5344	2.03269	6.87587	0.0291322	Proteasome component PRE2 (Macropain subunit PRE2)	0	N	#N/A	N	#N/A
OnuG6803	3.35071	6.70697	0.000485027	Carbon catabolite derepressing protein kinase	0	N	PHI-base	N	#N/A
OnuG7171	6.72221	6.62209	2.4255e-05	Amino acid permease	0	N	#N/A	N	#N/A
OnuG0184	2.01661	6.86484	0.0329152	Galactosyl transferase gma12 mnn10 family protein	GT34	N	#N/A	N	#N/A
OnuG4639	1.63768	6.84365	0.0364109	Nuclear cohesin complex subunit	0	N	#N/A	N	#N/A
OnuG1138	6.69921	6.60448	1.41726e-05	Ubiquitin-protein ligase	0	N	#N/A	N	#N/A
OnuG6727	2.40721	6.71819	0.0127681	Oligopeptide transporter 5 (AtOPT5)	0	N	PHI-base	N	#N/A
OnuG0062	2.15403	6.77975	0.0123739	Sam and ph domain containing protein	0	N	#N/A	N	#N/A
OnuG8432	1.8067	6.87111	0.0373194	Modin/Mod-A suppressor of vegetative incompatibility	0	N	#N/A	N	#N/A
OnuG1078	2.35507	6.6741	0.0272278	Conidial yellow pigment biosynthesis polyketide synthase (PKS)	0	N	PHI-base	N	OpPKS1
OnuG3197	1.97177	6.74855	0.0253767	FAD dependent oxidoreductase superfamily	0	N	#N/A	N	#N/A
OnuG4325	6.50515	6.47311	0.000691756	Dihydrosphingosine 1-phosphate phosphatase C823.11	0	N	#N/A	N	#N/A
OnuG0740	3.20262	6.59915	0.00162527	Putative uncharacterized protein	0	N	#N/A	N	#N/A
OnuG2957	2.16086	6.69638	0.0251621	Purine permease	0	N	#N/A	N	#N/A
OnuG5405	1.52577	6.81145	0.0484308	Putative uncharacterized protein	0	N	#N/A	N	#N/A
OnuG7466	2.58805	6.61864	0.0145283	Cytochrome P450 (CYP52P6; putative a-Pinene to Verbanol enzyme)	0	N	PHI-base	Y	#N/A
OnuG4501	2.20882	6.68681	0.0109021	DNA repair helicase rad15 (Protein rhp3) (RAD3 homolog)	0	N	#N/A	N	#N/A
OnuG5234	2.12497	6.67827	0.039048	GRIP domain-containing protein C119.12	0	N	#N/A	N	#N/A
OnuG4646	1.95109	6.73443	0.0249355	Sodium/potassium-transporting ATPase subunit alpha-A	0	N	PHI-base	N	#N/A
OnuG3693	3.07564	6.61116	0.00514	Benzoate 4-monooxygenase (CYP53E2)	0	N	#N/A	Y	#N/A
OnuG0693	1.96993	6.71037	0.0212785	PHD and RING finger domain-containing protein C126.07c	0	N	#N/A	N	#N/A
OnuG6923	1.65409	6.71331	0.037211	Oxysterol-binding protein-like protein 1	0	N	#N/A	N	#N/A
OnuG3717	6.43438	6.41594	0.000496367	Aquaporin-1	0	N	#N/A	N	#N/A
OnuG5138	2.22967	6.60492	0.014745	Oxoglutarate/iron-dependent oxygenase	0	N	#N/A	N	#N/A
OnuG2609	2.16552	6.65385	0.0236271	ADP-ribosylation factor	0	N	#N/A	N	#N/A
OnuG7458	2.10918	6.57924	0.0305512	Transcriptional regulatory protein moc3 (Multicopy suppressor of overexpressed cyr1 protein 3)	0	N	#N/A	N	#N/A
OnuG1478	2.10646	6.57837	0.0257174	Major facilitator superfamily transporter	0	N	#N/A	N	#N/A
OnuG6166	1.79816	6.62319	0.0336566	Serine/threonine-protein kinase	0	N	PHI-base	N	#N/A
OnuG3159	3.011	6.45563	0.00556997	Putative uncharacterized protein	0	N	#N/A	N	#N/A
OnuG1052	2.89605	6.44662	0.00747977	Copper amine oxidase 1	0	N	PHI-base	N	#N/A
OnuG7736	2.09769	6.57371	0.0188659	Ubiquinone biosynthesis monooxgenase	0	N	#N/A	N	#N/A
OnuG6653	2.98	6.44335	0.00179766	Putative uncharacterized protein	0	N	#N/A	N	#N/A
OnuG4351	2.28156	6.51492	0.0480655	Nuclear envelope protein ndc1 (Cell untimely torn protein 11)	0	N	#N/A	N	#N/A
OnuG3660	2.03204	6.5669	0.0440825	Pre-mRNA-splicing factor ATP-dependent RNA helicase-like protein cdc28 (Pre-mRNA-processing protein 8)	0	N	PHI-base	N	#N/A
OnuG1262	2.95996	6.4305	0.00205576	GTPase-activating protein gyp3	0	N	#N/A	N	#N/A
OnuG0438	2.45974	6.50507	0.00860896	AP-3 complex subunit mu-1/Mu-adaptin 3A	0	N	#N/A	N	#N/A
OnuG0912	2.05055	6.47879	0.0456169	MAP kinase kinase MKK1/SSP32	0	N	PHI-base	N	#N/A
OnuG6973	6.3445	6.34543	0.000368646	Uncharacterized hydrolase C22A12.06c	0	N	#N/A	N	#N/A
OnuG7545	3.71974	6.33127	0.000775934	Helicase ARIP4 (Androgen receptor-interacting protein 4/RAD54-like protein 2)	0	N	PHI-base	N	#N/A
OnuG1529	2.89876	6.38674	0.00330237	Amino acid permease	0	N	#N/A	N	#N/A
OnuG3358	2.87674	6.36827	0.00448907	Putative uncharacterized protein	0	N	#N/A	N	#N/A
OnuG1113	2.80749	6.3231	0.00817107	Set1 complex component swd1	0	N	#N/A	N	#N/A
OnuG7289	2.79452	6.31309	0.01061	Putative uncharacterized protein	0	N	#N/A	N	#N/A
OnuG6266	2.20718	6.36969	0.031518	Protein RIC1 homolog (Connexin-43-interacting protein of 150 kDa)	0	N	#N/A	N	#N/A
OnuG0282	6.20751	6.25088	0.000263058	Ammonium transporter	0	N	PHI-base	N	#N/A
OnuG1952	2.68974	6.31245	0.0204322	Protein STB5	0	N	PHI-base	N	#N/A
OnuG7344	1.95808	6.42285	0.0437415	Dual specificity protein phosphatase PPS1	0	N	#N/A	N	#N/A
OnuG1954	1.94726	6.41702	0.0426424	Amino acid permease family protein, putative	0	N	#N/A	N	#N/A
OnuG7565	6.19468	6.24093	0.000597224	Serine/threonine protein kinase	0	N	#N/A	N	#N/A
OnuG1019	3.57839	6.23475	0.00271387	Glutamate-cysteine ligase modifier subunit	0	N	#N/A	N	#N/A
OnuG2357	2.69384	6.3103	0.0120618	Dynein intermediate	0	N	#N/A	N	#N/A
OnuG0311	6.12113	6.19076	0.000733115	Putative uncharacterized protein	0	N	#N/A	N	#N/A
OnuG6646	3.51176	6.19082	0.0031426	Putative uncharacterized protein	0	N	#N/A	N	#N/A
OnuG1269	2.64973	6.28306	0.0208241	Putative uncharacterized protein	0	N	#N/A	N	#N/A
OnuG1048	6.13447	6.19569	0.00163336	Asparagine amidase a	0	N	#N/A	N	#N/A
OnuG1766	3.53168	6.26261	0.0160462	Pre-mRNA-splicing factor sap61 (Spliceosome-associated protein 61)	0	N	PHI-base	N	#N/A
OnuG2839	2.16136	6.28169	0.0389596	Vacuolar ATP synthase subunit C	0	N	#N/A	N	#N/A
OnuG7640	2.0703	6.32199	0.0453708	Ubiquitin fusion degradation protein 1 (Polymerase-interacting protein 3)	0	N	#N/A	N	#N/A
OnuG1471	6.00718	6.11708	0.00716646	Catechol 1,2-dioxygenase (1,2-CTD)	0	Y	#N/A	N	#N/A
OnuG6682	5.94468	6.07893	0.00384691	Cationic amino acid transporter 1	0	N	#N/A	N	#N/A
OnuG3368	5.94437	6.0777	0.00296385	Mannan endo-1,6-alpha-mannosidase DCW1	GH76	Y	#N/A	N	#N/A
OnuG1010	3.51948	6.19417	0.00296347	GATA type zinc finger protein asd-4 (Ascus development protein 4)	0	N	PHI-base	N	#N/A
OnuG3954	2.5313	6.21096	0.0340183	Putative uncharacterized protein	0	N	#N/A	N	#N/A
OnuG8233	1.98955	6.23374	0.0438169	Vacuolar protein sorting-associated protein 52 (Suppressor of actin mutation protein 2)	0	N	#N/A	N	#N/A
OnuG1696	6.02631	6.12402	0.00308718	Tetratricopeptide repeat domain containing protein	0	N	#N/A	N	#N/A
OnuG5071	5.96963	6.09072	0.00317302	Ferric reductase transmembrane component 4 (Ferric-chelate reductase 4)	0	Y	#N/A	N	#N/A
OnuG0169	5.95839	6.08235	0.00102012	IST1 homolog (Putative MAPK-activating protein PM28)	0	N	#N/A	N	#N/A
OnuG6996	2.61114	6.194	0.0150222	Endoglucanase-4 (Cellulase IV)	GH61	Y	PHI-base	N	#N/A
OnuG5766	2.08562	6.2344	0.0478152	Peptidase family m28 family	0	N	#N/A	N	#N/A
OnuG8284	5.95672	6.08014	0.00134054	Putative uncharacterized protein	0	N	#N/A	N	#N/A
OnuG8548	5.94167	6.07072	0.00102907	Putative uncharacterized protein	0	N	#N/A	N	#N/A
OnuG5049	5.89231	6.04	0.00181127	Putative uncharacterized protein	0	N	#N/A	N	#N/A
OnuG1202	2.56607	6.17103	0.0105509	Pre-rRNA-processing protein ESF2 (18S rRNA factor 2)	0	N	#N/A	N	#N/A
OnuG2018	2.50088	6.12828	0.0226796	Uncharacterized transcriptional regulatory protein C320.03	0	N	#N/A	N	#N/A
OnuG0086	2.41079	6.1339	0.0398806	Fungal specific transcription factor domain containing protein	0	N	PHI-base	N	#N/A
OnuG8203	5.86012	6.01688	0.00260652	Uncharacterized transcriptional regulatory protein PB1A11.04c	0	N	PHI-base	N	#N/A
OnuG4743	5.80865	5.98647	0.00357112	Agglutinin-like protein 2	0	Y	PHI-base	N	#N/A
OnuG0559	3.28734	6.04126	0.0124649	Putative uncharacterized protein	0	N	#N/A	N	#N/A
OnuG8197	3.23332	6.04805	0.0156569	Putative mannan endo-1,6-alpha-mannosidase C1198.07c	GH76	Y	#N/A	N	#N/A
OnuG3086	2.4032	6.12856	0.0427731	Fungal specific transcription factor domain containing protein	0	N	#N/A	N	#N/A
OnuG4616	2.38279	6.11679	0.0437734	DEAD DEAH box DNA helicase	0	N	PHI-base	N	#N/A
OnuG4478	2.4946	6.115	0.0270576	Vacuolar protein sorting-associated protein 33A (r-vps33a)	0	N	#N/A	N	#N/A
OnuG4556	2.38054	6.05143	0.0338542	Papa-1-like conserved region protein	0	N	#N/A	N	#N/A
OnuG7400	5.78326	5.96662	0.00299615	Ribosome biogenesis protein NSA2	0	N	#N/A	N	#N/A
OnuG3310	5.75453	5.94912	0.00276917	PH domain containing protein	0	N	#N/A	N	#N/A
OnuG2895	5.7483	5.94542	0.0032027	Kelch repeat protein	0	N	#N/A	N	#N/A
OnuG1530	5.7092	5.92405	0.00807899	Putative uncharacterized protein	0	N	#N/A	N	#N/A
OnuG8061	2.40243	6.06699	0.0255565	Beta-glucan biosynthesis regulatory protein	0	N	#N/A	N	#N/A
OnuG5874	2.36211	6.04319	0.0268237	Positive regulator of purine utilization	0	N	PHI-base	N	#N/A
OnuG7980	5.74483	5.94042	0.0044289	Cyclin-dependent protein kinase complex component	0	N	#N/A	N	#N/A
OnuG7690	5.72916	5.93154	0.00397868	Phospholipase C	0	N	PHI-base	N	#N/A
OnuG4065	5.67074	5.89714	0.00430842	Structural maintenance of chromosomes protein 5 (DNA repair protein spr18)	0	N	#N/A	N	#N/A
OnuG4361	5.65604	5.88955	0.00577121	Alpha-mannosyltransferase	GT4	N	#N/A	N	#N/A
OnuG7643	3.16486	5.96838	0.0133682	Nipped-B-like protein B	0	N	#N/A	N	#N/A
OnuG2990	2.34263	6.02374	0.0472163	Transcription initiation factor TFIID subunit 14 (Actin non-complementing mutant 1)	0	N	#N/A	N	#N/A
OnuG3385	2.31863	6.01389	0.0402986	S-adenosyl-methionine-sterol-C-methyltransferase	0	N	#N/A	N	#N/A
OnuG4145	5.65652	5.88738	0.00848423	DNA replication licensing factor mcm3 (Minichromosome maintenance protein 3)	0	N	PHI-base	N	#N/A
OnuG2085	5.64099	5.87972	0.00453692	E3 ubiquitin-protein ligase RNF216	0	N	#N/A	N	#N/A
OnuG7303	5.57229	5.84248	0.014022	Sterigmatocystin 8-O-methyltransferase	0	N	PHI-base	N	#N/A
OnuG1136	3.0235	5.92027	0.0321842	Elongator complex protein 4	0	N	#N/A	N	#N/A
OnuG2492	5.57307	5.83698	0.0079625	Sec1 protein	0	N	#N/A	N	#N/A
OnuG7040	2.19247	5.94251	0.0464061	Putative uncharacterized protein	0	N	#N/A	N	#N/A
OnuG0769	5.57754	5.83629	0.00733427	tRNA-dihydrouridine (16/17) synthase	0	N	#N/A	N	#N/A
OnuG5235	5.51336	5.79996	0.00859904	Ribosomal biogenesis protein gar2	0	N	#N/A	N	#N/A
OnuG1765	5.48449	5.78488	0.0113378	Uracil catabolism protein 4 (Pyrimidine-degrading protein 14)	0	N	#N/A	N	#N/A
OnuG1250	3.06263	5.90178	0.0216257	Eukaryotic translation initiation factor 3 subunit H (eIF3h)	0	N	#N/A	N	#N/A
OnuG1387	3.01176	5.87667	0.0165831	Putative uncharacterized protein	0	N	#N/A	N	#N/A
OnuG3977	3.00422	5.87278	0.0211557	Putative uncharacterized protein	0	N	#N/A	N	#N/A
OnuG2004	2.17756	5.9341	0.0435769	Lysophospholipase plb1	0	Y	PHI-base	N	#N/A
OnuG1882	5.54963	5.81715	0.00859732	Fluconazole resistance protein 1	0	N	PHI-base	N	#N/A
OnuG7593	5.48459	5.78187	0.012503	Replication factor C subunit 1 (Replication factor C1)	0	N	#N/A	N	#N/A
OnuG2270	5.47012	5.77314	0.00804518	Putative uncharacterized protein	0	N	#N/A	N	#N/A
OnuG3032	3.05909	5.88753	0.0361796	Pseudouridine-metabolizing bifunctional protein C1861.05	0	N	#N/A	N	#N/A
OnuG7325	2.98437	5.85818	0.0248838	Uracil phosphoribosyltransferase	0	N	#N/A	N	#N/A
OnuG6691	5.61376	5.83545	0.0115115	Putative uncharacterized protein	0	N	#N/A	N	#N/A
OnuG2033	5.44393	5.75612	0.0046406	Putative uncharacterized protein	0	Y	#N/A	N	#N/A
OnuG7929	5.43768	5.75294	0.0115124	Putative uncharacterized protein	0	N	#N/A	N	#N/A
OnuG4312	5.4047	5.73644	0.00634813	Methyltransferase domain-containing protein	0	N	PHI-base	N	#N/A
OnuG6236	5.32992	5.6985	0.00822211	NAPE-hydrolyzing phospholipase D	0	N	#N/A	N	#N/A
OnuG7454	5.41048	5.73484	0.0136652	WD40 repeat-like protein	0	N	#N/A	N	#N/A
OnuG0037	2.89487	5.80013	0.0421406	WD repeat protein	0	N	#N/A	N	#N/A
OnuG8099	5.34512	5.69509	0.00713035	Putative uncharacterized protein	0	N	#N/A	N	#N/A
OnuG4835	5.3118	5.67817	0.0207436	tRNA methyltransferase	0	N	#N/A	N	#N/A
OnuG8239	5.3118	5.67817	0.0207315	Orotate phosphoribosyltransferase OPRT	0	N	PHI-base	N	#N/A
OnuG6167	5.30595	5.67558	0.015567	GPI anchor biosynthesis protein	0	N	#N/A	N	#N/A
OnuG5618	5.28987	5.667	0.0188437	Putative uncharacterized protein	0	N	#N/A	N	#N/A
OnuG6213	5.23013	5.6369	0.00782823	Glycosyltransferase family 22 protein	GT22	N	#N/A	N	#N/A
OnuG7971	5.2094	5.62823	0.00986037	Acetamidase	0	N	PHI-base	N	#N/A
OnuG2598	5.36706	5.69398	0.0127074	Paxillin	0	N	#N/A	N	#N/A
OnuG6390	5.28567	5.66033	0.00516862	CaiB/baiF family enzyme	0	N	#N/A	N	#N/A
OnuG5185	5.26326	5.64818	0.0063828	Probable aspartic-type endopeptidase OPSB	0	Y	PHI-base	N	#N/A
OnuG3499	5.23536	5.63508	0.0217823	Putative uncharacterized protein	0	N	#N/A	N	#N/A
OnuG3090	5.23023	5.63244	0.0261964	Putative uncharacterized protein	0	N	PHI-base	N	#N/A
OnuG2226	5.19586	5.61404	0.0240817	Ribitol kinase	0	N	#N/A	N	#N/A
OnuG5630	5.17454	5.60523	0.00853879	Putative uncharacterized protein	0	N	#N/A	N	#N/A
OnuG4644	5.13841	5.58932	0.0127396	Putative uncharacterized protein	0	N	#N/A	N	#N/A
OnuG7016	5.22966	5.62705	0.00781813	BRCT-containing protein 1	0	N	#N/A	N	#N/A
OnuG4472	5.19749	5.61198	0.00607369	Aromatic aminotransferase	0	N	#N/A	N	#N/A
OnuG2265	5.19395	5.60931	0.00971075	Protein pbn1	0	N	#N/A	N	#N/A
OnuG2084	5.1612	5.59327	0.0225643	Putative uncharacterized protein	0	N	#N/A	N	#N/A
OnuG3376	5.14935	5.587	0.00566735	Putative uncharacterized protein	0	N	#N/A	N	#N/A
OnuG5398	5.14935	5.587	0.00567244	37S ribosomal protein MRP17, mitochondrial (YmS16)	0	N	#N/A	N	#N/A
OnuG6192	5.11095	5.56906	0.0114232	Putative uncharacterized protein	0	N	#N/A	N	#N/A
OnuG1694	5.0743	5.55278	0.0157666	DUF89 domain containing protein	0	N	#N/A	N	#N/A
OnuG2896	5.12771	5.57194	0.00707525	DNA damage response protein WSS1	0	N	#N/A	N	#N/A
OnuG4945	5.03222	5.52616	0.0135423	Purine nucleoside permease	0	Y	#N/A	N	#N/A
OnuG7205	5.00221	5.51422	0.0220995	Putative uncharacterized protein	0	N	#N/A	N	#N/A
OnuG4301	5.06167	5.5324	0.0159801	Putative uncharacterized protein	0	N	#N/A	N	#N/A
OnuG3913	5.04425	5.52689	0.00984734	Aspartic endopeptidase	0	N	PHI-base	N	#N/A
OnuG8420	5.03631	5.52311	0.00885326	N-terminal acetyltransferase C complex catalytic subunit MAK3	0	N	#N/A	N	#N/A
OnuG1349	5.03517	5.52225	0.0111578	Vacuolar basic amino acid transporter 1	0	N	PHI-base	N	#N/A
OnuG1287	5.02575	5.51846	0.00737371	Putative uncharacterized protein	0	N	#N/A	N	#N/A
OnuG3248	5.0239	5.51657	0.0100966	Putative uncharacterized protein	0	N	#N/A	N	#N/A
OnuG7036	4.98712	5.49981	0.0175302	Asparaginyl-tRNA synthetase	0	N	PHI-base	N	#N/A
OnuG2150	4.98231	5.49599	0.0104495	Alanine racemase family	0	N	#N/A	N	#N/A
OnuG4630	4.96859	5.48939	0.0117622	DNA-directed RNA polymerase-like subunit	0	N	#N/A	N	#N/A
OnuG3572	4.94373	5.47808	0.0137955	Aminotransferase family protein	0	N	#N/A	N	#N/A
OnuG6139	4.91582	5.46866	0.0219086	Amidohydrolase 2	0	N	#N/A	N	#N/A
OnuG2406	4.86356	5.44866	0.039192	Amidase	0	N	#N/A	N	#N/A
OnuG0066	5.03501	5.51146	0.0195701	Superoxide dismutase	0	N	#N/A	N	#N/A
OnuG6552	5.00256	5.49923	0.0159189	Major facilitator superfamily transporter, allantoate	0	N	PHI-base	N	#N/A
OnuG6386	4.97783	5.48869	0.0171578	Pre-mRNA-splicing factor sap62 (Spliceosome-associated protein 62)	0	N	#N/A	N	#N/A
OnuG8465	4.96782	5.48589	0.0129385	Probable guanine deaminase (Guanase)	0	N	#N/A	N	#N/A
OnuG7062	4.9678	5.48589	0.0129232	Putative uncharacterized protein	0	N	PHI-base	N	#N/A
OnuG0570	4.93963	5.47248	0.0114161	Putative uncharacterized protein	0	N	#N/A	N	#N/A
OnuG4071	4.93963	5.47248	0.0114123	Pre-rRNA-processing protein IPI1	0	N	#N/A	N	#N/A
OnuG7579	4.91287	5.45901	0.0166691	Phenylalanyl-tRNA synthetase alpha subunit	0	N	#N/A	N	#N/A
OnuG5207	4.86117	5.43588	0.0245577	Mitochondrial inner membrane protease atp-23	0	N	#N/A	N	#N/A
OnuG8028.1	4.83284	5.42426	0.0276789	Conserved hypothetical protein	0	N	PHI-base	N	#N/A
OnuG2926	4.98283	5.47638	0.0378226	Putative uncharacterized protein	0	Y	#N/A	N	#N/A
OnuG2638	4.92501	5.45709	0.0210569	UDP-N-acetylglucosamine transporter yea4	0	N	#N/A	N	#N/A
OnuG2003	4.89394	5.44541	0.0153282	Putative uncharacterized protein	0	N	PHI-base	N	#N/A
OnuG4399	4.87305	5.43571	0.0164944	Ras family GTP-binding protein rho1p	0	N	#N/A	N	#N/A
OnuG1634	4.86918	5.43286	0.0319581	NADH dehydrogenase (ubiquinone) 1 alpha subcomplex assembly factor 3	0	N	#N/A	N	#N/A
OnuG4752	4.8659	5.43369	0.0117894	Ubiquitin-like protein 1	0	N	#N/A	N	#N/A
OnuG5790	4.86189	5.43168	0.0117555	Putative uncharacterized protein	0	N	#N/A	N	#N/A
OnuG7411	4.86189	5.43168	0.0117517	Pisatin demethylase (CYP570A4)	0	N	#N/A	Y	#N/A
OnuG0701	4.85629	5.42883	0.0125445	Putative uncharacterized protein	0	N	#N/A	N	#N/A
OnuG0506	4.84127	5.42193	0.0153785	Putative uncharacterized protein	0	N	#N/A	N	#N/A
OnuG6450	4.83173	5.41706	0.0178066	Protein FMP21, mitochondrial (Found in mitochondrial proteome protein 21)	0	N	#N/A	N	#N/A
OnuG2671	4.82068	5.41217	0.0229535	Protein midA homolog, mitochondrial	0	N	#N/A	N	#N/A
OnuG4353	4.81794	5.41014	0.015893	Meiotic recombination protein ski8	0	N	#N/A	N	#N/A
OnuG2986	4.81423	5.4081	0.014885	DOA4-independent degradation protein 4 (ESCRT-III complex subunit VPS2)	0	N	#N/A	N	#N/A
OnuG7958	4.79211	5.3983	0.0190678	Benzoate 4-monooxygenase (CYP5128E2)	0	N	PHI-base	Y	#N/A
OnuG2685	4.76074	5.38643	0.0268343	Mannosyltransferase	GT22	N	#N/A	N	#N/A
OnuG4794	4.86078	5.41833	0.0281967	Peroxisome biogenesis factor 10 (Peroxin-10)	0	N	#N/A	N	#N/A
OnuG2843	4.79436	5.39355	0.0279767	Putative uncharacterized protein	0	N	#N/A	N	#N/A
OnuG7492	4.7802	5.38939	0.0186197	Protein FAF1 (Forty S assembly factor)	0	N	#N/A	N	#N/A
OnuG4582	4.78018	5.38939	0.0185954	HLH transcription factor/Phosphorus acquisition-controlling protein	0	N	PHI-base	N	#N/A
OnuG8363	4.76811	5.38441	0.0166508	Polynucleotide 5'-hydroxyl-kinase GRC3	0	N	#N/A	N	#N/A
OnuG8043.1	4.75794	5.37943	0.0168738	Tom7-domain-containing protein	0	N	#N/A	N	#N/A
OnuG2955	4.75146	5.37524	0.022241	Chitinase 2	GH18	N	#N/A	N	#N/A
OnuG1036	4.72882	5.36524	0.0144678	Pre-mRNA-splicing factor CWC26	0	N	#N/A	N	#N/A
OnuG1056	4.72165	5.36234	0.0208017	Fructosyl peptide oxidase (Octopine oxidase subunit B)	0	N	#N/A	N	#N/A
OnuG0673	4.70693	5.35522	0.0186882	Phenylacetyl-ligase	0	N	PHI-base	N	#N/A
OnuG8161	4.70692	5.35522	0.0186971	Homoserine O-acetyltransferase	0	N	PHI-base	N	#N/A
OnuG4050	4.70691	5.35522	0.0187209	NACHT- and ankyrin-repeat-domain-containing protein	0	N	#N/A	N	#N/A
OnuG4216	4.69705	5.35099	0.0307441	Peptidyl-prolyl cis-trans isomerase-like 3 (Rotamase)	0	N	#N/A	N	#N/A
OnuG5390	4.67543	5.34094	0.0289868	Cuticle-degrading protease (Chymoelastase)	0	Y	PHI-base	N	#N/A
OnuG0804	4.66773	5.33881	0.0340795	Glycerol/H+ symporter	0	N	#N/A	N	#N/A
OnuG2541	4.65642	5.33377	0.0331548	Putative uncharacterized protein	0	N	#N/A	N	#N/A
OnuG0746	4.63452	5.32659	0.0406439	Putative uncharacterized protein	0	N	#N/A	N	#N/A
OnuG2555	4.6944	5.34336	0.0375979	Alpha-ketoglutarate-dependent dioxygenase alkB homolog 3	0	N	PHI-base	N	#N/A
OnuG1187	4.63742	5.32075	0.022887	Quinidine resistance protein 1	0	N	PHI-base	N	#N/A
OnuG7517	4.63741	5.32075	0.0228571	Putative transcription factor IIIC-like protein	0	N	#N/A	N	#N/A
OnuG0003.1	4.62261	5.31345	0.0242398	C6 zinc finger fungal transcription factor	0	N	PHI-base	N	#N/A
OnuG8439	4.61243	5.30832	0.0231375	Putative uncharacterized protein	0	N	#N/A	N	#N/A
OnuG3522	4.61242	5.30832	0.0231666	Putative uncharacterized protein	0	N	#N/A	N	#N/A
OnuG6701	4.60033	5.30318	0.0264055	NADH-ubiquinone oxidoreductase subunit	0	N	#N/A	N	#N/A
OnuG7311	4.6003	5.30318	0.0264677	Protein TOXD	0	N	#N/A	N	#N/A
OnuG0142	4.58404	5.29584	0.0272016	Impact family protein	0	N	#N/A	N	#N/A
OnuG3651	4.56707	5.29069	0.0350395	Methionyl-tRNA synthetase	0	N	#N/A	N	#N/A
OnuG2337	4.56518	5.28849	0.0306702	Glutaredoxin domain containing protein	0	N	#N/A	N	#N/A
OnuG3530	4.57842	5.28946	0.0339468	Putative uncharacterized protein	0	N	#N/A	N	#N/A
OnuG0293	4.56982	5.28722	0.0281063	Para-aminobenzoate synthase	0	N	PHI-base	N	#N/A
OnuG0975	4.5698	5.28722	0.0280768	Gamma-glutamyl phosphate reductase	0	N	#N/A	N	#N/A
OnuG6443	4.53958	5.2745	0.0236824	Diphosphomevalonate decarboxylase	0	N	#N/A	N	#N/A
OnuG1461	4.53958	5.2745	0.0236806	Metacaspase	0	N	#N/A	N	#N/A
OnuG3689	4.53957	5.2745	0.0236724	Purine-cytosine permease	0	N	#N/A	N	#N/A
OnuG5446	4.51754	5.264	0.0440346	Putative uncharacterized protein	0	N	#N/A	N	#N/A
OnuG4494	4.50772	5.25948	0.0424839	Serine/threonine-protein phosphatase family protein	0	N	#N/A	N	#N/A
OnuG4201	4.50772	5.25948	0.0425211	Putative uncharacterized protein	0	N	#N/A	N	#N/A
OnuG4467	4.4852	5.24894	0.0396573	Copper transport protein CTR2 (Copper transporter 2)	0	N	#N/A	N	#N/A
OnuG8409	4.45682	5.23403	0.0468854	Ubiquinone biosynthesis protein coq9, mitochondrial	0	N	#N/A	N	#N/A
OnuG3523	4.44987	5.2317	0.0439286	Putative uncharacterized protein	0	N	#N/A	N	#N/A
OnuG0702	4.41758	5.21861	0.0380265	U3 snoRNA associated protein	0	N	#N/A	N	#N/A
OnuG1060	4.41758	5.21861	0.0380143	Serine/threonine-protein kinase RIO1	0	N	PHI-base	N	#N/A
OnuG0009	4.41228	5.21557	0.0470972	Putative uncharacterized protein	0	Y	#N/A	N	#N/A
OnuG7180	4.39423	5.20783	0.0409176	Homogentisate 1,2-dioxygenase, putative	0	N	#N/A	N	#N/A
OnuG0379	4.38953	5.20548	0.0366599	Estradiol 17-beta-dehydrogenase 1	0	N	#N/A	N	#N/A
OnuG6642	4.38952	5.20548	0.0367015	Mannose-P-dolichol utilization defect 1 protein	0	N	PHI-base	N	#N/A
OnuG0272	4.37764	5.20008	0.0383886	DNA-directed RNA polymerase II subunit rpb7	0	N	PHI-base	N	#N/A
OnuG3712	4.37121	5.19772	0.041693	RNA-binding protein with serine-rich domain 1	0	N	#N/A	N	#N/A
OnuG4281	4.34273	5.1869	0.0476043	Uncharacterized transcriptional regulatory protein C3C7.04	0	N	PHI-base	N	#N/A
OnuG3019	4.32417	5.17607	0.0446236	Beta-glucanase	0	N	PHI-base	N	#N/A
OnuG5016	4.32018	5.17365	0.0475183	Putative uncharacterized protein	0	N	#N/A	N	#N/A
OnuG3905	4.32016	5.17365	0.0474905	DNA-directed RNA polymerase III subunit RPC8	0	N	#N/A	N	#N/A

## Sheet: Suppl. Table S7
Supplementary Table S7: Complete list of Ophiostoma novo-ulmi ssp. americana genes upregulated in resistant (VF) American elm at 96 hpi.
Gene	JGI Gene	logFC	logCPM	PValue	Annotation	CAZYmes	signal peptides	PHI-base	CYPs
OnuG0225	1978787	1.74028	7.25702	0.0139688	Putative uncharacterized protein	0	N	#N/A	N
OnuG0399	1978960	1.71266	7.17577	0.00881984	Probable steroid-binding protein 3 (AtMP3)	0	N	#N/A	N
OnuG0547	1979109	4.57266	7.0996	8.2477e-07	1,4-beta-D-glucan cellobiohydrolase C	GH6	Y	#N/A	N
OnuG0595	1979156	2.12294	7.52891	0.0405831	General substrate transporter	0	N	#N/A	N
OnuG0635	1979196	3.90158	6.52316	1.11598e-05	GDSL-like Lipase/Acylhydrolase	CE12	Y	#N/A	N
OnuG0647	1979208	2.54761	7.52937	0.00660629	Exoglucanase 1	GH7	Y	PHI-base	N
OnuG1074	1979639	2.64548	6.2444	0.00269682	Carbohydrate esterase family 1 protein	CE1	Y	PHI-base	N
OnuG1277	1979844	2.50785	7.45702	0.00704294	High-affinity glucose transporter	0	N	PHI-base	N
OnuG1288	1979855	2.79209	6.31443	0.00315873	Isoflavone reductase family protein	0	N	#N/A	N
OnuG1300	1979867	1.88984	9.12298	0.00868158	Glycoside hydrolase family 43 protein	GH43	Y	#N/A	N
OnuG1421	1979987	1.14097	8.40894	0.0365988	FIT family protein scs3	0	N	#N/A	N
OnuG1444	1980010	1.76302	6.92005	0.0174415	GTPase-activating protein SAC7	0	N	#N/A	N
OnuG1479	1980045	3.39644	6.17128	0.00991552	TfdA family Taurine catabolism dioxygenase TauD	0	N	#N/A	N
OnuG1524	1980091	2.66327	5.74053	0.0297558	Ent-kaurene oxidase (CYP54C7)	0	N	#N/A	Y
OnuG1552	1980119	4.14088	6.03131	0.00930303	Beta-glucosidase L (Cellobiase L/Gentiobiase L)	GH3	Y	PHI-base	N
OnuG1643	1980212	1.58594	7.92083	0.0121429	Eliciting plant response protein	0	N	PHI-base	N
OnuG1893	1980465	1.86619	7.0284	0.00565529	Putative uncharacterized protein	0	N	#N/A	N
OnuG1901	1980473	1.17177	8.21023	0.0354864	Tubulin-tyrosine ligase family protein	0	N	#N/A	N
OnuG1927	1980500	1.29744	7.24709	0.0430261	Uncharacterized transcriptional regulatory protein YKL222C	0	N	PHI-base	N
OnuG1928	1980501	1.43655	10.9076	0.00247597	Maltose permease	0	N	PHI-base	N
OnuG1967	1980540	2.77624	6.27157	0.00606255	Quinate permease (Quinate transporter)	0	N	PHI-base	N
OnuG2030	1980603	4.70302	5.01867	0.034852	Vanillin dehydrogenase	0	N	#N/A	N
OnuG2156	1980728	1.56908	6.7054	0.0445561	Phosphotransferase enzyme family protein	0	N	#N/A	N
OnuG2172	1980745	2.67641	6.10904	0.0050369	ARS binding protein 2	0	N	PHI-base	N
OnuG2214	1980787	1.55189	7.15747	0.0203696	Homocysteine synthase	0	N	#N/A	N
OnuG2236	1980808	2.39461	5.61614	0.0359525	tRNA (carboxymethyluridine(34)-5-O)-methyltransferase	0	N	#N/A	N
OnuG2552	1981123	1.64958	7.46299	0.00496728	Developmental regulator flbA	0	N	PHI-base	N
OnuG2562	1981133	1.59695	7.20875	0.0222568	Peptidase family M20 M25 M40 protein	0	N	#N/A	N
OnuG2563	1981134	2.37909	8.62128	4.95487e-05	F-box protein YLR352W	0	N	#N/A	N
OnuG2681	1981250	1.73684	10.1106	0.00381404	Beta-galactosidase (Beta-gal)	GH2	Y	#N/A	N
OnuG2836	1981405	2.54265	5.40646	0.0412204	ER membrane protein complex subunit 5 (Killer toxin-resistance protein 27)	0	Y	#N/A	N
OnuG2855	1981425	1.31293	8.12722	0.0126412	Putative uncharacterized protein	0	Y	#N/A	N
OnuG2856	1981426	1.12113	8.82169	0.0481417	Short chain dehydrogenase reductase	0	N	#N/A	N
OnuG2930	1981502	1.31612	8.8752	0.0478159	Putative uncharacterized protein	GH78	Y	#N/A	N
OnuG2946	1981518	3.92211	5.87127	0.0143837	Probable endo-beta-1,4-glucanase D (Endoglucanase D/Cellulase D)	GH61	Y	#N/A	N
OnuG3198	1981770	3.1913	6.12662	0.00384465	Putative uncharacterized protein	0	Y	#N/A	N
OnuG3201	1981773	2.74493	7.63897	0.00100393	Aldehyde dehydrogenase	0	N	#N/A	N
OnuG3333	1981904	2.07832	6.00975	0.0417595	Aldo-keto reductase	0	N	#N/A	N
OnuG3383	1981954	1.46407	7.34067	0.0466729	Carbohydrate-binding module family 52 protein	CBM52	Y	#N/A	N
OnuG3428	1981999	4.27454	5.6286	0.0109933	Short chain dehydrogenase reductase	0	N	PHI-base	N
OnuG3594.1	1982166	3.21198	6.05319	0.00629607	Putative uncharacterized protein	0	N	#N/A	N
OnuG3631	1982204	2.58293	6.0434	0.0131922	CDP-diacylglycerol-glycerol-3-phosphate 3-phosphatidyltransferase	0	N	#N/A	N
OnuG3702	1982272	1.49169	7.55506	0.0252934	Citrate synthase	0	N	PHI-base	N
OnuG3756	1982328	3.29735	5.55787	0.0426125	Putative uncharacterized protein	0	Y	#N/A	N
OnuG3760	1982332	1.15452	8.81939	0.0155494	Putative uncharacterized protein	0	N	#N/A	N
OnuG3815	1982390	2.11173	6.59174	0.0114388	4-coumarate-CoA ligase	0	N	PHI-base	N
OnuG3820	1982395	2.02455	5.96202	0.0398476	Putative vegetative incompatibility protein Het-R	0	N	#N/A	N
OnuG3898	1982476	2.32302	6.93234	0.00160038	Cyclic-AMP-regulated phosphoprotein family protein	0	N	#N/A	N
OnuG3926	1982505	1.64048	7.06105	0.0156012	Putative uncharacterized protein	0	N	#N/A	N
OnuG3939	1982518	1.37946	7.86519	0.0175779	Mannan endo-1,6-alpha-mannosidase DCW1	GH76	Y	#N/A	N
OnuG4068	1982648	1.21556	8.51866	0.033618	Malate synthase	0	N	PHI-base	N
OnuG4159	1982738	1.527	6.68858	0.0449762	Gamma-glutamyltranspeptidase	0	N	#N/A	N
OnuG4191	1982771	1.22952	7.38449	0.0400764	GPI mannosyltransferase 2	GT76	N	#N/A	N
OnuG4233	1982813	1.59598	6.5993	0.0342282	Catabolite repression protein CAT5 (Ubiquinone biosynthesis protein COQ7)	0	N	#N/A	N
OnuG4311	1982890	3.55128	5.62398	0.0341516	Glycoside hydrolase family 61 protein	GH61-CBM1	Y	#N/A	N
OnuG4459	1983039	2.06979	8.53607	0.000264141	GPI anchored serine-threonine rich protein	0	Y	#N/A	N
OnuG4585	1983165	3.32244	5.15805	0.0433662	Hydantoin utilization protein A (ORF2)	0	N	#N/A	N
OnuG4739	1983321	1.25828	7.36602	0.0454729	Flavin-containing monooxygenase	0	N	#N/A	N
OnuG4960	1983540	2.62266	5.67061	0.0211985	MlrC domain protein	0	N	#N/A	N
OnuG5088	1983667	1.27464	12.2812	0.00358105	Calcium-transporting ATPase 3	0	N	PHI-base	N
OnuG5295	1983872	1.33521	7.15494	0.0452918	Short chain dehydrogenase reductase	0	N	PHI-base	N
OnuG5350	1983926	3.60993	5.24883	0.0244584	Putative uncharacterized protein	0	N	#N/A	N
OnuG5650	1984232	3.88818	5.40755	0.00505187	Putative uncharacterized protein	0	N	#N/A	N
OnuG5688	1984272	2.25973	8.21504	0.00119221	Putative uncharacterized protein	GH115	Y	#N/A	N
OnuG5746	1984328	1.13231	8.4901	0.0185922	C6 zinc finger domain containing protein	0	N	PHI-base	N
OnuG5955	1984540	1.88944	13.0589	0.049012	Alcohol oxidase (Methanol oxidase)	0	N	PHI-base	N
OnuG6097	1984681	3.64096	6.13428	0.0189879	Lactose permease	0	N	PHI-base	N
OnuG6106	1984690	3.64121	5.33746	0.0227158	4-formylbenzenesulfonate dehydrogenase TsaC1/TsaC2 (Toluenesulfonate zinc-independent alcohol dehydrogenase TsaC)	0	N	PHI-base	N
OnuG6160	1984744	2.27079	6.62766	0.0120823	Putative uncharacterized protein	0	N	#N/A	N
OnuG6242	1984825	2.46342	6.75424	0.00476726	Protein AIM2 (Altered inheritance rate of mitochondria protein 2)	0	Y	#N/A	N
OnuG6424.1	1985014	3.37932	5.14942	0.0428749	Putative nucleotidyltransferase	0	N	#N/A	N
OnuG6498	1985086	1.59175	8.4797	0.0470206	NAD-dependent epimerase/dehydratase	0	N	#N/A	N
OnuG6509	1985098	2.40374	6.99206	0.00834401	Copper-transporting ATPase 1	0	N	PHI-base	N
OnuG6512	1985101	3.09874	6.20147	0.0101792	Cellobiose dehydrogenase	CBM1	Y	#N/A	N
OnuG6548	1985138	2.26981	5.6577	0.0377012	Vacuolar protein sorting-associated protein 28 homolog (ESCRT-I complex subunit vps28)	0	N	#N/A	N
OnuG6580	1985170	3.18426	6.03931	0.00350256	Putative uncharacterized protein	0	Y	#N/A	N
OnuG6684	1985274	2.31774	7.48363	0.018155	Uncharacterized transporter C1529.01	0	N	PHI-base	N
OnuG6705	1985297	1.14893	7.50085	0.0455007	Inositol 5-phosphatase	0	N	#N/A	N
OnuG6748	1985339	2.19408	6.5107	0.0126812	N-acetyltransferase-like protein	0	N	#N/A	N
OnuG6947	1985533	1.65178	6.57031	0.0328186	Arylesterase monooxygenase	0	N	#N/A	N
OnuG6952	1985538	4.19445	5.57827	0.0109091	C-4 methylsterol oxidase, putative	0	N	#N/A	N
OnuG6964	1985551	2.64524	6.15085	0.0215031	Fatty acid transporter protein	0	N	#N/A	N
OnuG7061	1985647	2.00008	9.5355	0.0115859	Putative uncharacterized protein	0	Y	#N/A	N
OnuG7136	1985721	1.89418	8.09382	0.0260543	Endoglucanase E1 (Cellulase E1)	GH5	Y	#N/A	N
OnuG7195	1985778	2.28374	6.78064	0.0106669	Dimethyl-sulfide monooxygenase	0	N	#N/A	N
OnuG7206	1985790	1.13682	8.77489	0.0182844	Beta-N-acetylglucosaminyltransferase	0	Y	#N/A	N
OnuG7246	1985830	1.76648	6.6675	0.0284477	Putative uncharacterized protein	0	N	PHI-base	N
OnuG7416	1985998	3.2218	7.23079	0.00513363	Sterol (carboxyl)esterase	0	Y	PHI-base	N
OnuG7438	1986023	1.44294	9.60948	0.0308848	Polyol transporter 5 (Sugar-proton symporter PLT5)	0	N	PHI-base	N
OnuG7440	1986026	3.34441	7.41127	0.000755066	Glycoside hydrolase family 10 protein	GH10	Y	PHI-base	N
OnuG7578	1986163	1.20397	8.30812	0.0221911	Calcipressin-2 (Regulator of calcineurin 2)	0	N	#N/A	N
OnuG7597	1986183	1.34672	7.49309	0.0413892	Putative uncharacterized protein	0	N	#N/A	N
OnuG7662	1986249	1.83285	6.21879	0.0360598	Putative uncharacterized protein	0	N	#N/A	N
OnuG7878	1986463	1.63609	8.20522	0.00611014	DNAse 1 protein	0	N	#N/A	N
OnuG7945	1986530	2.32117	7.45051	0.000570064	Thiamine pyrophosphate enzyme	0	N	#N/A	N
OnuG7994	1986581	1.38315	8.21169	0.0129498	C2 domain containing protein	0	N	#N/A	N
OnuG8009	1986597	3.25285	7.00914	0.0092204	General substrate transporter	0	N	PHI-base	N
OnuG8098	1986684	2.19443	6.73653	0.0168843	2-nitropropane dioxygenase	0	N	#N/A	N
OnuG8402	1986985	1.20859	8.04799	0.0475377	Dihydrolipoyllysine-residue succinyltransferase component of 2-oxoglutarate dehydrogenase complex, mitochondrial	0	N	#N/A	N
OnuG8445	1987031	1.42846	9.69087	0.00393353	Catechol 1,2-dioxygenase	0	N	#N/A	N
OnuG8556	1987144	3.27352	7.40594	1.29736e-05	Hexose transporter 2	0	N	PHI-base	N
OnuG8557	1987145	1.85961	8.80235	0.0163785	Cytochrome P450 (CYP546A4)	0	N	PHI-base	Y

## Sheet: Suppl. Table S8
Supplementary Table S8 : Gene Ontology (GO) annotations of Ophiostoma novo-ulmi ssp. americana genes upregulated in susceptible American elm at 96 hpi.
	category	over_represented_pvalue	under_represented_pvalue	numDEInCat	numInCat	term	ontology
4087	GO:0071705	4.05387e-06	0.999999	16	79	nitrogen compound transport	BP
4199	GO:0098656	3.35001e-05	0.999994	11	47	anion transmembrane transport	BP
791	GO:0005215	4.95432e-05	0.999979	35	343	transporter activity	MF
1574	GO:0008509	7.93351e-05	0.999984	12	60	anion transmembrane transporter activity	MF
2956	GO:0034220	0.000114261	0.999972	14	88	ion transmembrane transport	BP
1921	GO:0015101	0.000130805	0.999997	4	6	organic cation transmembrane transporter activity	MF
2490	GO:0022857	0.000300338	0.999872	29	291	transmembrane transporter activity	MF
4144	GO:0080090	0.000341471	0.999836	38	415	regulation of primary metabolic process	BP
1324	GO:0006820	0.000366101	0.99991	12	72	anion transport	BP
1575	GO:0008514	0.00051555	0.999901	9	44	organic anion transmembrane transporter activity	MF
2369	GO:0019222	0.000561354	0.999723	38	426	regulation of metabolic process	BP
2705	GO:0031323	0.000624644	0.999693	37	413	regulation of cellular metabolic process	BP
1912	GO:0015075	0.000790434	0.999707	19	172	ion transmembrane transporter activity	MF
2366	GO:0019219	0.00113684	0.999443	33	366	regulation of nucleobase-containing compound metabolic process	BP
285	GO:0003333	0.00121868	0.999762	8	40	amino acid transmembrane transport	BP
1930	GO:0015171	0.00121868	0.999762	8	40	amino acid transmembrane transporter activity	MF
3780	GO:0051171	0.00122572	0.999396	33	368	regulation of nitrogen compound metabolic process	BP
1317	GO:0006811	0.00136387	0.999469	19	176	ion transport	BP
1576	GO:0008519	0.00158596	0.999954	3	5	ammonium transmembrane transporter activity	MF
4111	GO:0072488	0.00158596	0.999954	3	5	ammonium transmembrane transport	BP
1341	GO:0006865	0.0017099	0.999645	8	42	amino acid transport	BP
804	GO:0005342	0.00171015	0.999645	8	42	organic acid transmembrane transporter activity	MF
3648	GO:0046943	0.00171015	0.999645	8	42	carboxylic acid transmembrane transporter activity	MF
3925	GO:0060255	0.00191334	0.99902	34	392	regulation of macromolecule metabolic process	BP
2493	GO:0022891	0.00231724	0.998964	23	239	substrate-specific transmembrane transporter activity	MF
4311	GO:2000112	0.00235689	0.9988	32	366	regulation of cellular macromolecule biosynthetic process	BP
2708	GO:0031326	0.00247373	0.998737	32	368	regulation of cellular biosynthetic process	BP
1869	GO:0010556	0.00252757	0.998707	32	368	regulation of macromolecule biosynthetic process	BP
1861	GO:0010468	0.00255974	0.99869	32	367	regulation of gene expression	BP
1822	GO:0009889	0.00259105	0.998672	32	369	regulation of biosynthetic process	BP
2494	GO:0022892	0.00268295	0.998763	24	257	substrate-specific transporter activity	MF
1988	GO:0015849	0.00295772	0.999322	8	46	organic acid transport	BP
3647	GO:0046942	0.00295772	0.999322	8	46	carboxylic acid transport	BP
1971	GO:0015696	0.00304114	0.999869	3	6	ammonium transport	BP
4201	GO:0098661	0.00304115	0.999869	3	6	inorganic anion transmembrane transport	BP
2005	GO:0015932	0.00352975	0.999518	5	20	nucleobase-containing compound transmembrane transporter activity	MF
1111	GO:0006355	0.00508946	0.99735	29	338	regulation of transcription, DNA-templated	BP
3806	GO:0051252	0.00508946	0.99735	29	338	regulation of RNA metabolic process	BP
4319	GO:2001141	0.00508946	0.99735	29	338	regulation of RNA biosynthetic process	BP
2950	GO:0034067	0.00546025	0.999919	2	3	protein localization to Golgi apparatus	BP
1975	GO:0015711	0.00565398	0.998538	8	52	organic anion transport	BP
3739	GO:0050789	0.00621072	0.996324	43	591	regulation of biological process	BP
3742	GO:0050794	0.00651842	0.996152	42	575	regulation of cellular process	BP
2684	GO:0031177	0.00671358	0.999499	3	11	phosphopantetheine binding	MF
4108	GO:0072341	0.00671358	0.999499	3	11	modified amino acid binding	MF
3406	GO:0044765	0.00722998	0.995591	47	638	single-organism transport	BP
1107	GO:0006351	0.00773766	0.995669	33	417	transcription, DNA-templated	BP
3945	GO:0065007	0.00796785	0.995182	44	620	biological regulation	BP
1398	GO:0007034	0.00828592	0.999332	3	11	vacuolar transport	BP
2857	GO:0032774	0.00835064	0.9953	33	419	RNA biosynthetic process	BP
1254	GO:0006623	0.00856908	0.999775	2	4	protein targeting to vacuole	BP
4135	GO:0072665	0.00856908	0.999775	2	4	protein localization to vacuole	BP
4136	GO:0072666	0.00856908	0.999775	2	4	establishment of protein localization to vacuole	BP
2082	GO:0016413	0.0089871	0.999827	2	3	O-acetyltransferase activity	MF
4085	GO:0071702	0.0097421	0.995128	22	266	organic substance transport	BP

## Sheet: Suppl. Table S9
Supplementary Table S9 : Gene Ontology (GO) annotations of Ophiostoma novo-ulmi ssp. americana genes upregulated in resistant (VF) American elm at 96 hpi.
	category	over_represented_pvalue	under_represented_pvalue	numDEInCat	numInCat	term	ontology
611	GO:0004553	2.93631e-07	1	11	122	hydrolase activity, hydrolyzing O-glycosyl compounds	MF
2207	GO:0016798	4.88395e-07	1	11	128	hydrolase activity, acting on glycosyl bonds	MF
2559	GO:0030248	2.14656e-05	1	3	5	cellulose binding	MF
963	GO:0005975	2.29385e-05	0.999996	13	263	carbohydrate metabolic process	BP
256	GO:0001871	7.21095e-05	0.999999	3	7	pattern binding	MF
2558	GO:0030247	7.21095e-05	0.999999	3	7	polysaccharide binding	MF
315	GO:0003824	8.2455e-05	0.999972	51	2772	catalytic activity	MF
832	GO:0005576	0.000187717	0.999991	4	23	extracellular region	CC
2048	GO:0016162	0.000199129	1	2	2	cellulose 1,4-beta-cellobiosidase activity	MF
3919	GO:0055114	0.000354325	0.999885	19	634	oxidation-reduction process	BP
1020	GO:0006099	0.00129166	0.999943	3	17	tricarboxylic acid cycle	BP
1612	GO:0008812	0.00157651	0.99998	2	5	choline dehydrogenase activity	MF
1636	GO:0009060	0.00306939	0.99981	3	23	aerobic respiration	BP
2493	GO:0022891	0.00326278	0.999143	9	239	substrate-specific transmembrane transporter activity	MF
1596	GO:0008643	0.00329227	0.999792	3	22	carbohydrate transport	BP
2029	GO:0016052	0.00423076	0.999511	4	51	carbohydrate catabolic process	BP
3636	GO:0046912	0.00488256	0.99987	2	8	transferase activity, transferring acyl groups, acyl groups converted into alkyl on transfer	MF
2494	GO:0022892	0.00507737	0.99857	9	257	substrate-specific transporter activity	MF
2557	GO:0030246	0.0055043	0.999571	3	29	carbohydrate binding	MF
3462	GO:0045333	0.00631635	0.999481	3	30	cellular respiration	BP
2103	GO:0016491	0.00707078	0.997069	17	699	oxidoreductase activity	MF
2162	GO:0016702	0.00802382	0.999279	3	31	oxidoreductase activity, acting on single donors with incorporation of molecular oxygen, incorporation of two atoms of oxygen	MF
